# Supplementary material for: Structural polymorphism and diversity of human segmental duplications
Source: Nat Genet. 2025 Jan 8;57(2):390–401. doi: 10.1038/s41588-024-02051-8 (PMC11821543; doi:10.1038/s41588-024-02051-8)
Supplement: Supplementary file 5 — Statistical source data for Figs. 1, 2, 3, 5 and 6. [file 41588_2024_2051_MOESM5_ESM.xlsx]

## Sheet: Fig1
Chr	Start	End	Value
1	5519	5882	7
1	5882	5883	8
1	5883	5963	9
1	5963	6007	10
1	6007	6341	11
1	6341	6389	12
1	6389	6551	13
1	6551	7178	14
1	7178	7228	15
1	7228	8141	16
1	8141	8329	17
1	8329	8478	18
1	8478	9484	19
1	38155	59397	81
1	59397	70752	82
1	127787	205260	90
1	205260	245234	89
1	245234	245235	7
1	245235	296166	4
1	296166	296366	5
1	296366	298519	86
1	298519	298520	84
1	298520	299167	4
1	299167	301481	88
1	301481	301482	87
1	301482	322189	3
1	322189	344474	4
1	884419	884709	3
1	884709	885696	90
1	885696	885702	3
1	888402	889743	1
1	889743	890307	2
1	890307	890335	3
1	890335	890481	4
1	890481	890482	5
1	890482	890522	6
1	890522	890685	7
1	890685	890697	8
1	890697	890732	9
1	890732	890747	10
1	890747	890761	11
1	890761	890777	12
1	890777	890788	13
1	890788	890800	14
1	890800	890802	15
1	890802	890808	16
1	890808	890835	17
1	890835	890842	18
1	890842	890843	19
1	890843	890844	20
1	890844	890850	21
1	890850	890922	22
1	890922	890934	23
1	890934	890955	24
1	890955	894926	25
1	894926	894929	14
1	894929	894930	8
1	894930	894931	3
1	894931	896540	1
1	900915	900919	1
1	900919	924969	90
1	924969	924978	20
1	924978	927663	9
1	927663	930225	90
1	930225	930892	10
1	930892	930908	6
1	930908	930910	2
1	933278	937447	1
1	937447	937742	3
1	937742	938786	90
1	941598	962405	90
1	962405	962414	21
1	962414	963290	10
1	963290	966431	9
1	966431	968666	90
1	968666	969375	10
1	969375	969392	6
1	969392	969394	2
1	1066947	1134015	89
1	1134015	1134016	3
1	1134016	1186611	89
1	1687576	1722483	1
1	2083851	2091605	1
1	5188579	5198659	72
1	5953290	5985059	90
1	5985059	5985065	78
1	5985065	5985092	77
1	6158052	6159224	69
1	6159224	6159225	67
1	12324386	12349522	90
1	12349522	12353570	76
1	12353570	12397613	90
1	12397613	12399335	60
1	12399335	12623136	90
1	12623136	12628028	15
1	12628028	12639676	90
1	12639676	12639677	60
1	12639677	12639679	15
1	12639679	12639680	89
1	12639680	12641412	90
1	12641412	12646619	56
1	12646619	12647802	57
1	12647802	12651119	58
1	12651119	12651122	57
1	12651122	12651347	56
1	12651347	12656422	55
1	12656422	12660941	54
1	12660941	12663723	53
1	12663723	12667860	52
1	12667860	12670617	51
1	12670617	12862598	90
1	12862598	12864454	89
1	12864454	12864507	14
1	12864507	12864540	11
1	12864540	12864544	10
1	12864544	12866152	8
1	12866152	12868084	3
1	14515283	14530279	1
1	14898736	14917134	90
1	14917134	14917147	78
1	14917147	14917149	66
1	14918096	14936465	90
1	14936465	14936478	78
1	14936478	14936486	66
1	15461634	15481878	90
1	15481878	15483362	5
1	15483362	15504470	89
1	15894458	15908868	1
1	15908868	15915997	88
1	15915997	15916004	87
1	15916004	15916068	1
1	15916068	16316980	90
1	16316980	16316985	87
1	16316985	16361097	90
1	16361097	16361098	89
1	16361098	16361107	87
1	16361107	16361179	83
1	16361179	16402717	90
1	16402717	16404401	88
1	16404401	16404605	87
1	16404605	16404656	88
1	16404656	16436368	90
1	16436368	16436634	89
1	16436634	16483073	90
1	16483073	16483145	83
1	16483145	16483154	87
1	16483154	16483155	89
1	16483155	16527288	90
1	16527288	16527293	87
1	16527293	16732302	90
1	16732302	16739247	89
1	16739247	16764811	90
1	16764811	16764826	41
1	19089463	19098880	90
1	19098880	19101362	2
1	19102125	19113600	87
1	19113600	19115365	2
1	21214701	21216559	18
1	21216559	21216562	14
1	21216562	21216563	12
1	21216563	21216564	5
1	21216564	21216568	3
1	21216568	21216593	1
1	21237874	21255116	90
1	21255116	21255118	17
1	21257910	21262055	1
1	21262055	21262056	63
1	21262056	21262057	64
1	21262057	21263348	90
1	21263348	21264020	1
1	21264020	21264021	88
1	21264021	21310503	90
1	21310503	21310507	1
1	21790694	21840018	85
1	21840018	21840020	1
1	23797241	23800864	90
1	23830143	23830144	7
1	23830144	23830145	11
1	23830145	23830146	12
1	23830146	23832256	14
1	25095038	25095151	82
1	25095151	25104295	83
1	25104295	25165322	85
1	25165322	25174650	84
1	25174650	25198720	1
1	25198720	25261671	85
1	26475290	26475570	1
1	26475570	26479332	2
1	26484661	26489014	1
1	28057370	28057372	1
1	28057372	28058668	6
1	28058668	28058669	5
1	28058669	28059928	1
1	28059928	28059930	2
1	28059930	28061547	6
1	28061547	28061548	5
1	28061548	28061549	4
1	28385968	28427973	1
1	28566377	28572660	1
1	29523028	29523054	1
1	29523054	29524657	2
1	29524657	29524659	1
1	30365276	30366875	1
1	30504277	30504414	2
1	30504414	30506102	3
1	30506102	30506144	1
1	32910607	32910706	4
1	32910706	32910707	8
1	32910707	32910767	9
1	32910767	32910774	53
1	32910774	32910776	54
1	32910776	32910778	61
1	32910778	32910833	62
1	32910833	32910845	89
1	32910845	32913389	90
1	32913389	32913390	85
1	32913390	32913392	83
1	32913392	32913393	63
1	32913393	32913394	62
1	32913394	32913396	61
1	32913396	32913397	56
1	32913397	32913887	55
1	32913887	32913888	45
1	32913888	32913889	39
1	32913889	32913892	36
1	32913892	32913893	13
1	35213733	35214733	56
1	35214733	35214734	3
1	37640261	37640611	1
1	37640611	37642414	2
1	39358025	39367677	90
1	39367677	39377890	51
1	39377890	39396079	90
1	39628172	39646130	90
1	39646130	39646766	51
1	39646766	39659700	52
1	39831970	39832897	90
1	39875879	39879266	5
1	39941055	39942077	90
1	43973970	43973975	1
1	43973975	43973976	3
1	43973976	43973978	26
1	43973978	43973979	28
1	43973979	43975663	40
1	46117100	46117104	88
1	46117104	46117429	89
1	46117429	46120176	90
1	46120176	46120177	45
1	46120177	46120182	29
1	46120182	46120185	28
1	46120185	46120186	27
1	46120186	46120187	26
1	46120187	46120189	25
1	46120189	46120192	24
1	46120192	46120194	23
1	46120194	46120206	22
1	46120206	46120210	19
1	46120210	46120461	11
1	46120461	46120475	1
1	46702540	46796738	90
1	46797091	46797101	89
1	46797101	46827765	90
1	46918805	46928701	3
1	46928701	46930199	86
1	46930199	46930201	71
1	46930201	46937470	3
1	46938666	47004947	90
1	47004996	47037720	90
1	47037720	47037730	89
1	47164132	47165362	1
1	50205055	50205990	90
1	51037356	51038439	64
1	51130459	51131404	90
1	53857506	53859054	90
1	54420098	54421435	90
1	55669734	55671136	86
1	57926689	57926695	89
1	57926695	57928207	90
1	63718491	63719579	64
1	64260397	64262163	1
1	71837781	71839277	89
1	71839277	71839279	74
1	74019729	74021473	90
1	74024617	74039709	3
1	74246002	74248683	1
1	74439250	74440556	3
1	76540832	76540937	1
1	76540937	76564023	2
1	77648579	77649893	90
1	79158229	79158246	2
1	79158246	79158248	17
1	79158248	79158249	79
1	79158249	79161430	89
1	79187123	79187136	2
1	79187136	79187137	52
1	79187137	79187139	85
1	79187139	79187141	86
1	79187141	79190133	90
1	79359691	79361121	90
1	80288360	80289619	75
1	81263958	81263960	19
1	81263960	81265565	90
1	82179090	82181527	1
1	85349308	85380816	90
1	86450722	86474093	2
1	87256164	87300474	90
1	87316950	87345230	90
1	87345230	87345232	1
1	87345232	87351326	90
1	88887229	88921362	90
1	88921362	88921398	35
1	88921398	88921400	33
1	88994834	88996151	90
1	88996151	88996171	86
1	88996171	88996180	11
1	89035481	89036794	88
1	89036794	89036814	84
1	89036814	89036822	11
1	89242421	89242459	35
1	89242459	89280593	90
1	90868493	90869494	59
1	90869494	90869516	56
1	90869516	90869521	55
1	91918525	91920157	90
1	91975289	91976663	28
1	91989588	91990909	35
1	96294978	96296657	90
1	96320139	96338327	1
1	99633115	99633116	1
1	99633116	99634350	2
1	101101021	101122795	1
1	101635384	101635439	89
1	101635439	101636486	90
1	103403161	103408879	90
1	103408879	103409097	86
1	103409097	103410037	82
1	103410037	103419763	83
1	103419763	103428555	90
1	103428555	103441028	86
1	103441028	103516743	90
1	103516743	103517269	84
1	103517269	103518893	85
1	103518893	103574998	90
1	103574998	103581506	86
1	103581506	103584696	85
1	103584696	103590399	90
1	103590399	103598534	85
1	103598534	103607639	90
1	103607639	103610883	84
1	103610883	103610884	85
1	103610884	103610887	84
1	103610887	103611410	83
1	103611410	103611411	84
1	103611411	103613034	85
1	103613034	103619931	86
1	103619931	103630349	85
1	103630349	103639454	90
1	103639454	103647589	85
1	103647589	103653294	90
1	103653294	103656484	85
1	103656484	103662992	86
1	103662992	103705017	90
1	103705017	103705020	84
1	103705020	103705543	83
1	103705543	103705544	84
1	103705544	103707167	85
1	103707167	103714061	86
1	103714061	103724481	85
1	103724481	103733586	90
1	103733586	103741721	85
1	103741721	103741749	88
1	103741749	103747422	90
1	103747422	103747424	88
1	103747424	103750614	85
1	103750614	103757122	86
1	103757122	103812000	90
1	103812000	103825344	1
1	107104526	107104537	5
1	107104537	107105843	40
1	107496841	107503229	1
1	108245873	108255251	1
1	108255251	108255746	27
1	108255746	108281502	90
1	108281502	108296903	89
1	108296903	108299823	88
1	108299823	108306567	87
1	108306567	108308258	86
1	108308258	108313727	87
1	108313727	108315157	86
1	108315157	108317127	87
1	108317127	108318091	88
1	108318091	108333997	89
1	108333997	108344089	90
1	108344089	108344107	1
1	108344107	108355991	90
1	108355991	108362468	34
1	108362468	108368162	2
1	108368162	108413800	1
1	108413800	108417108	2
1	108417108	108427201	89
1	108427201	108443108	88
1	108443108	108444072	87
1	108444072	108446042	86
1	108446042	108447472	85
1	108447472	108452946	86
1	108452946	108454633	85
1	108454633	108461373	86
1	108461373	108464294	87
1	108464294	108479713	88
1	108479713	108505544	90
1	108505544	108506057	27
1	108506057	108514344	1
1	109683599	109684701	1
1	109684701	109688812	58
1	109688812	109696317	57
1	109696317	109696435	58
1	109696435	109725954	59
1	112910157	112910159	1
1	112910159	112910161	6
1	112910161	112910164	10
1	112910164	112910165	13
1	112910165	112910166	18
1	112910166	112910168	24
1	112910168	112910169	29
1	112910169	112910170	30
1	112910170	112910171	31
1	112910171	112910172	34
1	112910172	112910173	72
1	112910173	112911996	90
1	113461359	113462852	90
1	113644591	113648617	1
1	115863561	115863562	1
1	115863562	115865877	90
1	117785744	117788131	90
1	119194445	119195698	67
1	119561247	119562203	6
1	119562203	119562246	7
1	119562246	119562255	10
1	119562255	119632436	90
1	119632436	119632443	1
1	119841339	119843255	90
1	119852096	119852098	88
1	119852098	119876069	90
1	120002516	121416884	90
1	121416884	121416886	35
1	121416886	121416906	34
1	121416906	121416923	2
1	121416923	121446152	1
1	121556940	121586164	1
1	126830454	126833040	1
1	126833040	126840467	89
1	126846324	126846325	58
1	126846325	126846326	61
1	126846326	126846327	78
1	126846327	126846375	86
1	126846375	126846383	88
1	126846383	126847218	89
1	126847218	126872720	90
1	126872720	126880061	88
1	126880061	126890039	90
1	126890039	126891584	88
1	126891584	126905817	90
1	126905817	126910878	89
1	126910878	126911008	2
1	126911008	126913137	1
1	127715071	127766516	90
1	127775775	127775777	73
1	127775777	127779312	90
1	127888717	127938628	90
1	127951363	127958534	1
1	127962499	127976197	1
1	127976197	127986191	2
1	127986191	128010347	3
1	128010347	128010400	2
1	128010400	128010635	1
1	128171586	128565514	1
1	128565514	128783587	2
1	128783587	128783592	4
1	128783592	128783602	13
1	128783602	128789136	89
1	128789136	128795526	90
1	128795526	128795778	89
1	128795778	128803237	88
1	128803237	128813226	90
1	128813226	128814766	88
1	128814766	128815681	89
1	128815681	128874679	90
1	128874679	128882804	89
1	128882804	128882833	5
1	128882833	128885115	4
1	128885115	128901286	3
1	128901286	128901291	5
1	128901291	128901301	13
1	128901301	128908887	89
1	128908887	128915190	90
1	128915190	128915442	89
1	128915442	128922906	88
1	128922906	128925256	89
1	128925256	128972201	90
1	128972201	128973116	89
1	128973116	128974656	88
1	128974656	128984648	90
1	128984648	128992107	88
1	128992107	128992359	89
1	128992359	128998749	90
1	128998749	129004283	89
1	129004283	129004293	13
1	129004293	129004298	4
1	129004298	129031162	2
1	129031162	129063334	1
1	142218281	142239016	3
1	142239016	142243905	89
1	142243905	142284128	90
1	142284128	142284673	89
1	142284673	142284723	86
1	142284723	142284746	84
1	142284746	142284790	83
1	142284790	142285356	82
1	142285356	142285568	81
1	142285568	142285723	80
1	142285723	142286079	79
1	142286079	142286109	75
1	142286109	142286314	74
1	142286314	142286315	72
1	142286315	142286337	67
1	142286337	142286338	66
1	142286338	142286343	65
1	142286343	142286348	66
1	142286348	142608370	90
1	142608370	142613286	89
1	142613286	142613288	7
1	142613288	142613297	6
1	142613297	142613333	8
1	142613333	142613402	89
1	142613402	142723452	90
1	142723452	142736514	89
1	142736514	142758145	88
1	142758145	144547853	90
1	144547853	144547854	87
1	144547854	144714241	90
1	144714241	144714263	2
1	144714263	144803786	90
1	144803786	144926076	2
1	144926076	144926190	9
1	144926190	144940631	90
1	144940631	144940661	3
1	144940661	145095214	2
1	145095214	145168942	3
1	145168942	145169225	82
1	145169225	145170595	89
1	145170595	145170625	49
1	145170625	145171898	85
1	145171898	146366934	90
1	146366934	146370418	1
1	146370418	146448881	90
1	146448881	146450144	89
1	146450144	146453456	88
1	146453456	146459039	1
1	146459039	146485799	90
1	146485799	146501040	88
1	146501040	146503769	89
1	146503769	146511689	90
1	146511689	146511692	89
1	146511692	146511694	88
1	146511694	146512365	1
1	146512365	146518433	90
1	146518433	146518815	89
1	146518815	146617604	90
1	146617604	146618602	78
1	146618602	146644585	90
1	146644585	146647481	89
1	146647481	146793555	90
1	146793555	146794077	89
1	146794077	146795942	90
1	146795942	146795944	3
1	146797561	146890147	90
1	147692402	147696841	9
1	147702539	147707225	90
1	147707225	147709241	1
1	147727227	147727231	88
1	147727231	147728971	89
1	147730769	147730771	6
1	147730771	147730817	83
1	147730817	147730818	84
1	147730818	147735998	90
1	147735998	147736000	88
1	147736000	147736012	83
1	147736012	147736013	77
1	147736013	147736021	75
1	147736021	147736025	74
1	147750976	147783303	90
1	147783303	147783316	89
1	147783316	147783317	88
1	147783317	147783318	87
1	147783318	147783320	80
1	147783320	147783321	79
1	147783321	147783326	78
1	147783326	147783408	76
1	147783408	147875959	90
1	147875959	147875974	78
1	147875974	147900217	90
1	147900217	147901215	78
1	147901215	147902499	83
1	147902499	147902507	82
1	147902507	148087510	1
1	148087510	148091223	2
1	148091223	148266936	1
1	148266936	148479928	90
1	148479928	148495438	89
1	148495438	149000521	90
1	149000521	149015440	2
1	149015440	149032284	1
1	151394275	151409605	29
1	151423682	151434959	29
1	151567760	151609338	1
1	151632679	151645532	1
1	151771273	151795271	1
1	151795271	151824991	6
1	151824991	151871324	1
1	152066726	152068484	90
1	152539611	152565871	90
1	152581886	152605676	90
1	152837415	152858679	7
1	153448307	153448308	25
1	153448308	153448314	28
1	153448314	153448315	71
1	153448315	153448317	72
1	153448317	153448318	73
1	153448318	153448319	74
1	153448319	153448320	89
1	153448320	153451078	90
1	153451078	153451079	84
1	153451079	153451081	1
1	153457214	153457215	25
1	153457215	153457221	28
1	153457221	153457222	71
1	153457222	153457224	72
1	153457224	153457225	73
1	153457225	153457226	74
1	153457226	153457227	89
1	153457227	153460069	90
1	153460069	153460070	84
1	153460070	153460072	1
1	153515248	153515251	89
1	153515251	153516307	90
1	154290466	154299984	1
1	154348944	154358664	90
1	154358664	154359821	80
1	154359821	154368167	60
1	154368167	154368175	7
1	154368175	154369532	4
1	154369532	154385035	90
1	154385035	154385036	5
1	154385036	154385043	4
1	154697690	154702345	88
1	154702345	154702490	79
1	154702490	154702491	14
1	154740607	154742280	1
1	154742550	154758196	90
1	154758196	154758221	1
1	154823575	154828193	90
1	154828193	154828643	80
1	154828643	154828644	15
1	154866442	154867586	1
1	154880675	154897662	90
1	154897662	154897687	1
1	156210136	156211783	40
1	156211783	156211784	28
1	156211784	156211788	1
1	156493472	156493485	89
1	156493485	156518445	90
1	156622545	156649610	90
1	156649610	156649624	89
1	158179257	158183420	90
1	158183420	158187545	89
1	158944904	158946728	1
1	159109581	159111403	1
1	159403300	159403322	89
1	159403322	159404379	90
1	159612372	159616073	1
1	159807330	159808788	90
1	160153910	160167531	1
1	160535676	160535693	1
1	160535693	160538289	2
1	160538289	160543470	3
1	160543470	160544570	90
1	160544570	160556167	3
1	160556167	160576120	2
1	160576120	160576169	29
1	160576169	160744718	90
1	160744718	160744723	85
1	160744723	160744816	83
1	160744816	160744818	82
1	160744818	160744824	81
1	160744824	160744826	41
1	160744826	160744849	36
1	160744849	160744850	34
1	160744850	160744852	18
1	160744852	160744861	3
1	160744861	160772426	2
1	160772426	161022559	89
1	161022559	161625404	1
1	161955701	161958478	4
1	166093146	166094605	90
1	167895553	167901648	90
1	167929134	167936806	90
1	171039515	171039516	81
1	171039516	171040975	90
1	178538987	178540562	90
1	178810874	178810899	88
1	178810899	178812414	90
1	178812414	178812426	88
1	179617061	179618084	90
1	184162930	184168283	1
1	184583614	184583621	55
1	184583621	184583642	56
1	184583642	184583646	59
1	184583646	184584646	65
1	185845138	185859207	1
1	187387653	187393828	1
1	190492106	190493434	90
1	193537774	193539440	90
1	194679964	194688293	1
1	196035041	196035683	2
1	196035683	196036921	72
1	196036921	196061798	2
1	196088985	196088995	1
1	196088995	196120484	76
1	196120484	196148091	2
1	196149320	196154170	75
1	196154170	196154176	47
1	196164149	196171667	2
1	196172013	196173275	2
1	196173275	196179264	77
1	196179264	196213044	76
1	196213044	196213046	56
1	196397728	196400754	89
1	196400754	196400756	2
1	202174431	202174443	88
1	202174443	202175774	90
1	202175774	202175794	88
1	204665032	204668767	1
1	205415758	205415774	3
1	205415774	205415805	15
1	205415805	205674163	90
1	205674163	205674215	19
1	206705485	206706567	55
1	206760790	206764768	89
1	206764768	206827639	90
1	206915397	206919199	89
1	206919199	206959926	90
1	208792018	208817935	1
1	209152634	209156351	7
1	213844680	213844693	11
1	213844693	213844695	84
1	213844695	213844696	88
1	213844696	213848423	90
1	214108478	214108494	1
1	214108494	214108496	2
1	214108496	214108497	8
1	214108497	214108498	24
1	214108498	214108500	27
1	214108500	214108501	31
1	214108501	214108502	43
1	214108502	214108503	61
1	214108503	214108504	84
1	214108504	214108505	89
1	214108505	214110677	90
1	214110677	214110690	37
1	220713837	220715913	53
1	221702057	221754565	90
1	221902541	221904000	90
1	223078514	223182431	90
1	223182431	223230821	89
1	223230821	223230822	7
1	224658333	224687569	1
1	224990062	224991451	90
1	224991451	224991458	16
1	225075137	225076581	90
1	225125263	225125273	16
1	225125273	225126601	90
1	225127130	225128686	90
1	226674883	226701990	1
1	226702270	226702271	76
1	226702271	226710786	87
1	226725055	226725056	87
1	226725056	226727687	88
1	227152060	227152061	5
1	227152061	227154591	90
1	227154591	227154594	88
1	227154594	227154606	87
1	227154606	227154652	86
1	227154652	227154655	85
1	227154655	227154656	79
1	227154656	227154657	67
1	227154657	227154658	66
1	227154658	227154663	28
1	227154663	227175007	90
1	227744872	228025914	4
1	228025914	228026105	3
1	229318785	229335467	1
1	229549313	229565824	1
1	234167194	234211318	90
1	234211318	234211319	89
1	234211319	234211328	86
1	234739698	234756826	1
1	236230606	236231653	90
1	236231653	236231668	48
1	237899731	238026650	1
1	239583494	239584893	90
1	240331123	240331128	74
1	240331128	240332840	90
1	240332840	240332841	72
1	240498780	240501081	11
1	240501081	240501085	9
1	241481105	241484555	5
1	241484555	241484556	3
1	241484556	241484567	1
1	242365830	242397036	1
1	242397036	242399963	4
1	242399963	242400705	1
1	242400705	242402671	81
1	242402671	242512836	90
1	242512836	242512838	80
1	242512838	242512861	39
1	242512861	242512863	37
1	242512863	242512915	1
1	246026712	246028678	19
1	246056700	246058587	90
1	246934193	246943338	90
1	247440491	247442008	1
1	247473638	247475163	1
1	247495992	247507450	4
1	247507450	247510712	90
1	247510712	247510730	4
1	247510730	247510738	3
1	247510738	247510762	2
1	247526057	247537961	1
1	247537961	247555408	2
1	247583082	247592699	1
1	247592699	247594704	12
1	247594704	247596454	11
1	247697243	247697245	31
1	247697245	247700233	90
1	247712358	247718850	2
1	247718850	247718852	32
1	247718852	247721957	90
1	247731366	247734863	1
1	247853312	247865601	1
1	247865601	247904522	84
1	247904522	248027072	80
1	248070855	248070857	1
1	248070857	248109219	84
1	248109219	248109230	1
1	248366409	248366410	84
1	248366410	248368549	86
1	248368549	248368552	87
1	248368552	248369556	19
1	248369556	248369706	18
1	248369706	248369895	17
1	248369895	248370809	16
1	248370809	248370859	15
1	248370859	248371483	14
1	248371483	248371645	13
1	248371645	248371693	12
1	248371693	248371987	11
1	248371987	248372031	10
1	248372031	248372111	9
1	248372111	248372112	8
1	248372112	248372474	7
10	9777	13947	86
10	13947	15207	84
10	15207	15210	77
10	47253	62955	1
10	4925145	4925146	88
10	4925146	5033787	90
10	5033787	5033788	88
10	8162197	8163442	89
10	8163442	8163443	50
10	8163443	8163470	1
10	12069153	12135659	1
10	12512295	12522734	1
10	14946798	14958541	90
10	15000135	15004869	12
10	15004869	15004873	11
10	15004873	15005789	10
10	15019496	15027340	12
10	15027340	15027344	11
10	15027344	15028259	10
10	15029321	15040888	90
10	16764186	16794191	90
10	16816913	16816915	15
10	16816915	16861749	17
10	16923620	16947088	90
10	16947088	16947093	89
10	17595777	17597327	90
10	17597327	17597328	51
10	17597328	17597355	1
10	18478010	18491781	1
10	21346955	21357318	1
10	23155834	23158784	90
10	23158784	23158786	84
10	23891807	23897620	2
10	26153631	26155980	90
10	26155980	26155989	82
10	26155989	26155995	78
10	26155995	26155997	75
10	26155997	26156010	52
10	26156010	26156011	49
10	26156011	26156013	32
10	26156013	26156014	27
10	26156014	26156049	14
10	26596848	26621237	90
10	26621237	26621239	1
10	26621239	26622560	74
10	26622560	26649493	90
10	26649493	26650508	89
10	26650508	26681587	90
10	26681587	26700325	89
10	26700325	26700326	85
10	26700326	26700353	81
10	26700353	26701149	74
10	26701149	26722659	90
10	26895309	26901410	1
10	26901410	26912310	90
10	26912310	26912311	7
10	26912311	26929686	1
10	26929686	26941560	90
10	26941560	26943281	1
10	26947458	26947477	16
10	26947477	26947482	41
10	26947482	26958232	89
10	26958232	26989204	90
10	27126064	27127029	1
10	27191247	27194972	90
10	27194972	27194974	1
10	27272353	27275853	58
10	27275853	27275867	57
10	27285865	27329321	90
10	27329321	27329323	35
10	27335459	27341689	90
10	27341689	27342323	45
10	27342639	27346929	56
10	27346929	27347735	54
10	27347735	27349812	90
10	27349812	27349818	55
10	27349818	27357598	90
10	27357598	27358060	56
10	27358060	27359167	55
10	27359583	27359649	89
10	27359649	27373972	90
10	27373972	27376988	89
10	27376988	27381560	84
10	27475756	27476844	90
10	27476844	27476845	1
10	27984521	27984523	35
10	27984523	28031559	90
10	29459988	29461428	2
10	29478327	29478330	86
10	29478330	29550648	90
10	29550648	29550651	88
10	29592641	29622630	90
10	30669680	30696673	90
10	30696992	30696995	88
10	30696995	30759544	90
10	30759544	30759547	86
10	31656975	31658278	90
10	35959792	35972221	78
10	35978146	36033112	90
10	36033112	36033114	66
10	36033114	36033116	58
10	36033116	36033118	49
10	36033118	36033124	20
10	36033124	36033126	19
10	36033126	36033128	18
10	36033128	36033137	5
10	36044601	36071476	1
10	36845922	36849925	3
10	36871943	36878165	90
10	36878165	36882283	89
10	36882283	36910103	1
10	36910103	36920564	61
10	36920564	36920565	5
10	36920565	37087130	1
10	37087130	37116826	2
10	37116826	37146438	1
10	37146438	37151783	2
10	37151783	37155498	90
10	37155498	37157263	2
10	37157263	37176261	90
10	37176261	37180236	1
10	37180236	37246116	90
10	37246116	37259657	1
10	37423644	37433209	1
10	37433209	37490461	89
10	37490461	37490462	65
10	37490462	37490463	64
10	37490463	37490465	57
10	37490465	37490467	48
10	37490467	37490469	20
10	37490469	37490477	18
10	37490477	37490488	5
10	37659726	37678257	47
10	37678654	37765681	18
10	38046856	38171565	83
10	38171565	38171566	2
10	38171566	38186632	1
10	38186632	38275127	90
10	38275127	38275130	2
10	38315708	38324818	90
10	38393294	38394313	1
10	38394603	38432613	1
10	38452250	38654449	1
10	38654449	38659537	90
10	38659537	38659556	89
10	38659556	38659558	88
10	38659558	38659559	79
10	38659559	38659576	46
10	38659576	38659577	45
10	38659577	38659578	42
10	38659578	38659596	40
10	38659596	38659601	26
10	38659601	38659624	10
10	38659624	38659625	9
10	38659625	38670000	1
10	38670000	38674213	86
10	38674213	38675470	84
10	38675470	38675472	82
10	38675472	38675473	74
10	38675473	38683489	1
10	38683489	38739252	90
10	38739252	38790165	1
10	38790165	38790259	16
10	38790259	38811591	90
10	38811591	38826873	66
10	38826873	38843908	90
10	38843908	38843921	48
10	38843921	38843935	47
10	38843935	38843964	2
10	38843964	38989002	1
10	38989002	39002527	90
10	39002527	39005405	1
10	39005405	39005527	3
10	39005527	39010914	90
10	39010914	39010915	88
10	39010915	39010917	86
10	39010917	39010924	74
10	39010924	39010935	72
10	39010935	39010941	67
10	39010941	39010955	66
10	39010955	39010959	65
10	39010959	39010961	64
10	39010961	39010974	63
10	39010974	39010977	62
10	39010977	39010979	48
10	39010979	39010980	45
10	39010980	39010982	44
10	39010982	39011000	25
10	39011000	39011001	18
10	39011001	39011032	3
10	39011032	39011116	2
10	39011116	39011779	1
10	39011779	39014658	90
10	39014658	39014679	32
10	39014679	39014685	30
10	39014685	39014687	10
10	39014687	39014722	5
10	39014722	39014819	4
10	39014819	39019819	1
10	39019819	39038547	90
10	39038547	39038550	18
10	39038550	39038551	17
10	39038551	39038555	2
10	39038555	39038556	1
10	39038556	39047657	90
10	39047657	39518200	1
10	41970578	42018134	1
10	42018134	42547087	2
10	42985114	42987253	90
10	42989074	42989093	2
10	42989093	42989096	24
10	42989096	42989107	26
10	42989107	42995971	90
10	42995971	42995972	3
10	42996014	43012047	90
10	43022353	43022362	1
10	43022362	43022370	3
10	43022370	43025261	90
10	43026645	43026670	8
10	43026670	43026681	10
10	43026681	43026689	30
10	43026689	43026706	33
10	43026706	43026711	37
10	43026711	43026723	41
10	43026723	43042054	90
10	43048387	43053785	90
10	43053785	43053807	9
10	43053807	43053817	8
10	43053817	43053839	6
10	43053839	43053849	5
10	43053849	43053851	2
10	43053851	43053875	1
10	43069760	43069789	1
10	43069789	43069796	46
10	43069796	43069814	47
10	43069814	43083644	90
10	43083644	43098880	66
10	43098880	43120478	90
10	43120478	43120577	17
10	43120577	43120579	4
10	43120579	43121794	2
10	43121794	43172683	90
10	43172683	43273905	2
10	43273905	43273908	3
10	43273908	43383614	90
10	43383614	43388265	1
10	43388265	43388266	2
10	43388266	43523468	88
10	43523468	43566967	1
10	43570768	43618663	90
10	43624047	43626978	90
10	43656523	43656535	60
10	43656535	43673999	90
10	43700873	43724056	1
10	43757798	43848428	7
10	45593672	45745154	1
10	45935812	45938203	90
10	45980751	46030015	90
10	46037325	46040051	90
10	46065615	46079958	90
10	46079958	46084659	89
10	46084659	46085783	84
10	46088915	46088917	84
10	46088917	46130652	90
10	46130652	46131495	1
10	46555634	46556652	4
10	46556794	46556798	89
10	46556798	46757092	90
10	46757092	46757347	1
10	46757347	46878170	90
10	46971344	46987678	90
10	46987678	46987679	88
10	46987679	46988672	85
10	46989157	47096963	90
10	47096963	47099602	7
10	47099602	47099694	8
10	47099694	47099713	11
10	47099713	47099716	14
10	47099716	47099732	20
10	47099732	47099735	25
10	47099735	47099754	37
10	47099754	47104006	83
10	47104006	47104020	76
10	47104020	47116153	7
10	47116153	47129329	8
10	47129329	47145917	9
10	47145917	47163717	86
10	47163717	47164711	83
10	47164711	47184221	8
10	47184221	47199879	9
10	47199879	47218722	8
10	47218722	47880636	90
10	47880636	47880642	51
10	47880642	47880644	12
10	48346052	48350274	90
10	48350274	48350289	81
10	48350289	49030598	90
10	50249644	50252018	90
10	50628503	50630871	86
10	50695187	51049084	90
10	51116371	51203473	1
10	51503963	51589742	90
10	51589742	51589743	74
10	51589743	51632915	90
10	53766744	53784819	1
10	54837508	54838905	87
10	55110844	55123624	90
10	55267711	55267753	1
10	55267753	55299092	90
10	55299092	55299093	88
10	55299093	55301364	1
10	55593123	55595436	90
10	55595436	55595523	30
10	55595523	55595529	28
10	55595529	55595568	27
10	55610948	55616428	90
10	55616455	55618674	90
10	56436832	56448668	90
10	56448668	56452426	1
10	56601709	56601713	2
10	56601713	56664802	90
10	57275793	57303005	90
10	64011629	64012679	90
10	69713578	69716776	2
10	73056979	73067922	1
10	73788695	73790006	90
10	74530988	74612512	90
10	80370108	80420252	90
10	80423884	80431822	82
10	80431822	80433280	81
10	80433280	80433287	62
10	80433287	80433288	2
10	80433288	80433305	1
10	80451364	80454012	87
10	80470797	80477735	2
10	80477735	80485726	6
10	80499967	80499976	13
10	80499976	80778175	90
10	80779564	80780965	90
10	80780965	80780966	1
10	80780969	80780975	5
10	80780975	80789176	90
10	80789833	80792470	90
10	80887483	80887488	53
10	80887488	80887489	72
10	80887489	80899208	88
10	80899208	80899222	7
10	80903604	80903608	52
10	80903608	80903610	53
10	80903610	80903611	74
10	80903611	80914909	90
10	80914909	80914923	8
10	81079032	81127793	90
10	83520997	83545342	1
10	87875755	87884337	90
10	87884337	87884356	2
10	87884595	87917301	90
10	87934124	87935450	90
10	87952223	87970599	90
10	87994441	88384203	90
10	88384203	88384225	73
10	95625449	95633799	44
10	95633799	95633812	1
10	95638021	95638080	1
10	95638080	95642899	69
10	95642899	95642901	2
10	95794819	95802625	6
10	95813758	95813816	2
10	95813816	95819785	86
10	95819785	95819787	3
10	95888452	95890124	88
10	95923741	95925390	90
10	97068346	97069621	90
10	97441206	97441207	1
10	97441207	97441244	2
10	97441244	97441461	3
10	97441461	97442415	50
10	100720126	100720206	1
10	100720206	100720314	3
10	100720314	100724311	5
10	100724311	100724354	4
10	100724354	100724364	2
10	100724364	100724584	1
10	100816162	100820873	90
10	100843115	100847797	90
10	104435644	104438923	1
10	106576106	106579609	90
10	106579609	106579611	84
10	108974242	108977063	1
10	112032094	112033260	89
10	120854206	120863860	1
10	121624011	121810540	1
10	121810540	121818934	4
10	121818934	121889560	1
10	123466166	123469728	1
10	123473860	123474912	1
10	123474912	123474934	11
10	123474934	123474939	12
10	123474939	123475135	44
10	123475135	123482596	70
10	123482596	123494506	69
10	123494506	123497238	65
10	125748455	125748456	1
10	125748456	125748488	2
10	125748488	125748705	3
10	125748705	125749740	50
10	125749740	125749741	32
10	126788334	126789625	90
10	126789625	126789635	26
10	126789635	126789665	25
10	126789665	126789696	4
10	126801013	126801034	4
10	126801034	126801036	5
10	126801036	126801042	13
10	126801042	126801075	25
10	126801075	126801082	26
10	126801082	126802378	90
10	127830901	127847383	1
10	129379590	129393479	1
10	131229550	131231000	1
10	131574627	131582014	1
10	133269928	133283499	1
10	133459261	133529683	1
10	134377572	134390656	90
10	134390656	134390657	64
10	134390657	134390658	4
10	134390658	134518929	3
10	134518929	134531978	90
10	134531978	134531979	63
10	134549881	134575169	1
10	134608587	134630312	1
10	134699864	134714331	1
10	134714331	134744138	2
10	134744138	134758134	1
11	0	12431	1
11	12431	76066	2
11	76066	76074	1
11	128969	132426	5
11	132426	144625	4
11	157299	160705	34
11	160705	162049	14
11	180966	183244	1
11	186218	198131	5
11	198131	200731	7
11	200731	200737	6
11	200737	201954	5
11	201954	201996	4
11	201996	202049	3
11	202049	202144	1
11	348902	362580	1
11	394980	432579	1
11	442801	446926	1
11	698078	728921	1
11	1075456	1088487	2
11	1088487	1088589	1
11	1256104	1258465	7
11	1258465	1263590	8
11	1263590	1263693	2
11	1313290	1313784	44
11	1313784	1314033	56
11	1314033	1314038	57
11	1314038	1322941	90
11	1665852	1665863	6
11	1665863	1666889	10
11	1666889	1666917	4
11	1666917	1666918	3
11	1676728	1681154	90
11	1705239	1706267	69
11	1744874	1744875	19
11	1744875	1744877	27
11	1744877	1751545	90
11	1768607	1776112	90
11	1776112	1776134	62
11	1776134	1776155	60
11	1776155	1776257	57
11	1776257	1776274	56
11	1776274	1776282	38
11	1776282	1776375	36
11	1776375	1776414	23
11	1776414	1776415	22
11	1776415	1776438	16
11	1776438	1776452	8
11	1776452	1776513	2
11	3337994	3337996	7
11	3337996	3383806	8
11	3432297	3432342	1
11	3432342	3432343	17
11	3432343	3432353	18
11	3432353	3432370	19
11	3432370	3432420	24
11	3432420	3432421	29
11	3432421	3432422	35
11	3432422	3432423	42
11	3432423	3432424	84
11	3432424	3432452	89
11	3432452	3442513	90
11	3442513	3444589	1
11	3444589	3445739	2
11	3445739	3648124	90
11	3648124	3648148	4
11	3648148	3796617	1
11	4272982	4275561	90
11	4282866	4282872	18
11	4282872	4290052	22
11	4290052	4293702	25
11	4293702	4293890	31
11	4293890	4293892	37
11	4293892	4296015	88
11	4296015	4315981	89
11	4315981	4379305	88
11	4379305	4430523	90
11	5009301	5014096	16
11	5306818	5306949	1
11	5306949	5310660	89
11	5310660	5310698	47
11	5310698	5311588	2
11	5311588	5311725	3
11	5311725	5315593	90
11	5315593	5315628	46
11	5630325	5630334	2
11	5630334	5631739	90
11	5920610	5973902	1
11	9395824	9395825	1
11	9395825	9395827	50
11	9395827	9395828	55
11	9395828	9396908	90
11	14222647	14223926	1
11	17141662	17145424	90
11	17145424	17151425	88
11	17151425	17151431	55
11	17151431	17151432	1
11	18224428	18238962	90
11	18260410	18274682	90
11	18340640	18345108	90
11	18345108	18345109	88
11	18357419	18359033	90
11	18359033	18359035	29
11	18359035	18359036	3
11	18359036	18359043	2
11	18360780	18360781	88
11	18360781	18365592	90
11	18981744	18996001	30
11	18996001	18996011	39
11	18996011	19097672	40
11	26727441	26729921	1
11	35360403	35376079	3
11	41462172	41472537	3
11	41806424	41807547	4
11	43090252	43109216	9
11	45893210	45895233	1
11	48488130	48701037	90
11	48748538	48752686	69
11	48752686	48816819	90
11	49047353	49077628	90
11	49077628	49077630	2
11	49118920	49118928	2
11	49118928	49311370	90
11	49321759	49889188	90
11	49889188	49889189	4
11	49895229	49905324	86
11	49908633	50039239	90
11	50039239	50039242	88
11	50039242	50039246	74
11	50039246	50039256	73
11	50039256	50039257	72
11	50039257	50039258	69
11	50039258	50039270	68
11	50039270	50039359	67
11	50039359	50043424	90
11	50043424	50043607	5
11	50043607	50071147	90
11	50071147	50075306	2
11	50075306	50238081	90
11	50238081	50255567	1
11	50255567	50289530	2
11	50289530	50290427	3
11	50290427	50295122	69
11	50295122	50296305	70
11	50296305	50313804	71
11	50313804	50313904	70
11	50313904	50331782	71
11	50331782	50331784	68
11	50331784	50331789	13
11	50331789	50336147	2
11	50336147	50338003	4
11	50338003	50386224	2
11	50386224	50399527	3
11	50399527	50409890	2
11	50409890	50447077	1
11	50447077	50458361	2
11	50458361	50477172	3
11	50477172	50478830	4
11	50478830	50490362	3
11	50490362	50498412	4
11	50498412	50498420	14
11	50498420	50519384	71
11	50519384	50519484	70
11	50519484	50538143	71
11	50538143	50541125	70
11	50541125	50542870	69
11	50542870	50594822	1
11	54490853	54681403	90
11	55197721	55198678	86
11	55198678	55247243	90
11	55299534	55308714	15
11	55361169	55387900	1
11	55423424	55432024	45
11	55798423	55832331	90
11	56037105	56037156	5
11	56037156	56047646	90
11	56055530	56055580	5
11	56055580	56064766	90
11	56514317	56516163	90
11	56550128	56552014	90
11	56593604	56593820	3
11	56593820	56593851	6
11	56593851	56597714	13
11	56597714	56597750	9
11	56635730	56645805	19
11	56646884	56656736	35
11	58151974	58165799	86
11	58802317	58807627	1
11	58807627	58809209	2
11	58809209	58846693	1
11	58974927	58980329	1
11	58980329	59019635	90
11	59019635	59020206	6
11	59020206	59063019	90
11	59427997	59428043	8
11	59428043	59429242	52
11	59442212	59443460	52
11	60109063	60121614	1
11	60122074	60133514	32
11	60133514	60133516	17
11	60285675	60285677	41
11	60285677	60293574	66
11	61148322	61166464	90
11	61166464	61167469	86
11	61167469	61185296	89
11	61185296	61186300	86
11	61186300	61204029	89
11	61204029	61205034	86
11	61205034	61222760	90
11	61222760	61223765	86
11	61223765	61242495	90
11	61242495	61242496	26
11	61242496	61242500	15
11	61625476	61626632	7
11	61626632	61626651	6
11	61626651	61626670	5
11	61626670	61626672	2
11	62082668	62092636	90
11	62352968	62353006	71
11	62353006	62357829	73
11	62372420	62372458	40
11	62372458	62376194	41
11	62494025	62520228	1
11	65016731	65030365	1
11	65715546	65732541	1
11	67659362	67660764	89
11	67660764	67660765	86
11	67701471	67736806	90
11	67736806	67760564	2
11	67760564	67762024	3
11	67762024	67778743	2
11	67778743	67999878	90
11	67999878	67999880	6
11	68025030	68025031	62
11	68025031	68026436	65
11	70355456	70356482	25
11	70359553	70360577	16
11	71452898	71454860	90
11	71491193	71491746	88
11	71491746	71491796	89
11	71491796	71495774	90
11	71495774	71506901	1
11	71506901	71510830	90
11	71510830	71510834	86
11	71510834	71510872	70
11	71511534	71511544	6
11	71511544	71511545	13
11	71511545	71511548	16
11	71511548	71511556	89
11	71511556	71731700	90
11	71811704	71840304	90
11	74283715	74285462	90
11	81121715	81130310	3
11	84051881	84070742	1
11	86791827	86791937	1
11	86791937	86795699	90
11	88753078	88817115	90
11	88817115	88827156	89
11	88827156	89078628	90
11	89158438	89339886	90
11	89471287	89471289	1
11	89471289	89793466	90
11	89793466	89798411	89
11	89798411	89820511	88
11	89820511	89822237	87
11	89822237	89823182	88
11	89823182	89840570	90
11	89840570	89841973	84
11	89841973	89842916	86
11	89842916	89861181	90
11	89861181	89862126	88
11	89862126	89863852	87
11	89863852	89885951	88
11	89885951	89890896	89
11	89890896	90017592	90
11	90017592	90018123	1
11	90018123	90037967	2
11	90037967	90067730	1
11	90067730	90069810	2
11	90069810	90085346	1
11	93338997	93345052	2
11	94919934	94921568	90
11	94921568	94921583	1
11	96411828	96435388	1
11	99825439	99825586	1
11	99825586	99825592	2
11	99825592	99825654	3
11	99825654	99825662	4
11	99825662	99825664	7
11	99825664	99825669	18
11	99825669	99825701	19
11	99825701	99825741	20
11	99825741	99825766	21
11	99825766	99825968	22
11	99825968	99826051	23
11	99826051	99826070	28
11	99826070	99826077	29
11	99826077	99827300	30
11	99827300	99827696	11
11	99827696	99827736	15
11	99827736	99827741	16
11	99827741	99827766	21
11	99827766	99827789	28
11	99827789	99829010	30
11	105065700	105128668	90
11	107368963	107386018	1
11	107788505	107808358	1
11	110239261	110241854	90
11	110797717	110797726	2
11	110797726	110799075	90
11	111957506	111960351	89
11	112196435	112199281	16
11	112277195	112277197	1
11	112277197	112277203	3
11	112277203	112277204	4
11	112277204	112277206	30
11	112277206	112278808	90
11	112688250	112691227	84
11	113618208	113621197	83
11	117148744	117154173	90
11	117221011	117226699	90
11	117352227	117352233	50
11	117352233	117353336	90
11	124243312	124244519	90
11	124253289	124254493	90
11	124409120	124414640	90
11	124414640	124414642	80
11	124422950	124428868	90
11	124428868	124428870	80
11	126395131	126400639	4
11	126412230	126418633	1
11	129583538	129595796	1
11	132091640	132097693	5
11	134749233	134777989	1
11	134997765	135019288	1
12	10782	19449	1
12	19449	35877	2
12	35877	67137	1
12	2859138	3010252	1
12	3398724	3398734	1
12	3398734	3404751	2
12	5935992	5936003	1
12	5936003	5936010	5
12	5936010	5936084	47
12	5936084	5940309	57
12	5940309	5940310	47
12	5940310	5940312	1
12	6490402	6492535	90
12	6492535	6492539	23
12	6547455	6548726	18
12	7194298	7194302	3
12	7194302	7199025	86
12	7642094	7642105	14
12	7642105	7642114	26
12	7642114	7642170	34
12	7642170	7642184	39
12	7642184	7642331	63
12	7642331	7642729	64
12	7642729	7642748	68
12	7642748	7642775	69
12	7642775	7642802	70
12	7642802	7643072	73
12	7643072	7644528	90
12	7776256	7786504	2
12	7800074	7809337	1
12	7809337	7810392	10
12	7810392	7810401	8
12	7810401	7827096	1
12	7827096	7835570	5
12	7835570	7857307	3
12	7857307	7857310	6
12	7857310	7858382	7
12	7858382	7865448	6
12	7865448	7868616	7
12	7868616	7873744	6
12	7873744	7873746	5
12	7873746	7875947	17
12	7875947	7875952	15
12	7875952	7904796	5
12	7904796	7954706	6
12	7954706	7985881	3
12	7985881	7985882	4
12	7985882	7986951	5
12	7986951	7999632	3
12	8007688	8007693	49
12	8007693	8009702	86
12	8028569	8029772	90
12	8029772	8029774	87
12	8030014	8030015	8
12	8030015	8030016	9
12	8030016	8030017	69
12	8030017	8031467	70
12	8031467	8031471	1
12	8162158	8187136	1
12	8222922	8246113	11
12	8246113	8252375	12
12	8252375	8286051	1
12	8400152	8413653	90
12	8413653	8413660	89
12	8413660	8413661	60
12	8413661	8413679	58
12	8413679	8413690	48
12	8546809	8548206	54
12	8548206	8548369	46
12	8548369	8548396	42
12	8548396	8548409	41
12	8548409	8548464	21
12	8548464	8548470	15
12	8548470	8548474	11
12	8548474	8548478	9
12	8548478	8548486	1
12	8787156	8788253	90
12	8788253	8788578	87
12	8788578	8794881	2
12	8794881	8794892	8
12	8794892	8795868	17
12	8795868	8795881	14
12	8795881	8796627	5
12	9009369	9009388	89
12	9009388	9011352	90
12	9117402	9118688	64
12	9221819	9221820	1
12	9221820	9223012	90
12	9266109	9305686	90
12	9328654	9330480	89
12	9349079	9350945	90
12	9376519	9376531	60
12	9376531	9376661	67
12	9376661	9389896	90
12	9389896	9389967	89
12	9389967	9391412	88
12	9391412	9391414	84
12	9391414	9462435	90
12	9462435	9462437	17
12	10292533	10301561	2
12	10301561	10301562	53
12	10301562	10301865	59
12	10301865	10321201	88
12	10321201	10321222	18
12	10753558	10760569	89
12	10799071	10805867	86
12	10885786	10886415	1
12	10886415	10913180	72
12	10913180	10940889	43
12	10940889	10943920	72
12	10943920	10943926	43
12	10943926	10943928	72
12	10943928	10967843	61
12	10967843	10969590	65
12	10969590	10975639	61
12	10975639	11003646	32
12	11003646	11005055	36
12	11005055	11006206	32
12	11006206	11009014	61
12	11009014	11009022	32
12	11009022	11010387	1
12	11126222	11133640	1
12	11133640	11133648	88
12	11133648	11150329	89
12	11150329	11151490	90
12	11151490	11155296	89
12	11155296	11172825	5
12	11172825	11174678	4
12	11174678	11174686	89
12	11174686	11202465	90
12	11202465	11203619	88
12	11203619	11219491	15
12	11219491	11246375	90
12	11246375	11253688	88
12	11253688	11259221	15
12	11259221	11285398	90
12	11285398	11291334	88
12	11291334	11291337	11
12	11367022	11369319	90
12	11980107	11981317	90
12	14403811	14405329	90
12	16868216	16869681	2
12	17105827	17105828	60
12	17105828	17105830	77
12	17105830	17105832	82
12	17105832	17105936	87
12	17105936	17105942	88
12	17105942	17106967	90
12	17114257	17114258	60
12	17114258	17114260	77
12	17114260	17114262	82
12	17114262	17114750	87
12	17114750	17114756	88
12	17114756	17115782	90
12	17259345	17260893	90
12	17260893	17260909	1
12	18568628	18568644	1
12	18568644	18570216	90
12	19332758	19334272	2
12	25675775	25676967	87
12	25676967	25678842	90
12	25678842	25678866	85
12	25678866	25678877	28
12	26836599	26838728	90
12	30036138	30126613	1
12	30126613	30126622	2
12	30126622	30126630	4
12	30126630	30127910	5
12	30127910	30127916	4
12	30127916	30127917	2
12	30127917	30138323	1
12	30212687	30212688	3
12	30212688	30212694	8
12	30212694	30212696	10
12	30212696	30214241	11
12	30214241	30214249	9
12	30214249	30214258	2
12	30886909	30890291	90
12	30916893	30916895	17
12	30916895	30982431	90
12	30983114	30996825	90
12	30996825	30999244	89
12	30999244	30999247	85
12	30999247	31077569	68
12	31077569	31098061	2
12	31098061	31100620	90
12	31100620	31131507	2
12	32599498	32599500	5
12	32599500	32599502	7
12	32599502	32602696	90
12	32620320	32621831	90
12	32667054	32667058	23
12	32667058	32669040	88
12	33807959	33823377	90
12	33823377	33833438	83
12	33833438	33839852	90
12	33839852	33860928	89
12	33860928	33940992	90
12	33940992	33960934	13
12	33967010	33967015	14
12	33967015	33967017	45
12	33967017	33983087	90
12	34040188	34083990	90
12	34089611	34124326	90
12	34124326	34124343	46
12	34124343	34163766	45
12	37391027	37393080	90
12	37479021	37515218	1
12	37546305	37548365	90
12	37755581	37755584	1
12	37755584	37757437	9
12	37989418	38031504	45
12	38058070	38058087	1
12	38058087	38095785	90
12	38110605	38155688	90
12	38157012	38194326	90
12	38194326	38194328	15
12	38194328	38194330	8
12	38205227	38227180	89
12	38227180	38311484	90
12	38311484	38317829	13
12	38408968	38408970	1
12	38408970	38408976	45
12	38408976	38426575	90
12	42184461	42184499	17
12	42184499	42184521	18
12	42184521	42184848	22
12	42184848	42184851	31
12	42184851	42187378	32
12	42187378	42187385	26
12	42187385	42187386	25
12	42187386	42187388	16
12	42187388	42187393	15
12	42187393	42187394	13
12	42187394	42187397	12
12	43618320	43619858	2
12	45020999	45022296	90
12	47388054	47394072	26
12	49352246	49354623	90
12	49952174	49953808	90
12	52061440	52069362	6
12	52251010	52255394	90
12	52255394	52255457	1
12	52265777	52265833	1
12	52265833	52270211	90
12	52411602	52417444	90
12	52433455	52439093	90
12	52452113	52458127	90
12	56479723	56479727	1
12	56479727	56481034	70
12	56481034	56481036	62
12	56481036	56481038	10
12	56905487	56909811	90
12	56949002	56954247	90
12	57952040	57953495	90
12	63508273	63536196	89
12	63536196	63704085	4
12	63704085	63731230	89
12	65624957	65625988	90
12	65737508	65737511	89
12	65737511	65738561	90
12	68532459	68532461	89
12	68532461	68533512	90
12	70095575	70105828	2
12	70785968	70787043	25
12	70788075	70789147	25
12	71077874	71103616	1
12	76021329	76021331	5
12	76021331	76021333	7
12	76021333	76023552	90
12	76033013	76033024	43
12	76033024	76034749	87
12	76034749	76034752	57
12	76076051	76081156	1
12	79018165	79024187	1
12	79739591	79739632	9
12	79739632	79739634	10
12	79739634	79739638	11
12	79739638	79747723	12
12	80637553	80643078	1
12	90514155	90520180	1
12	92120686	92122014	87
12	92861301	92862633	90
12	92862633	92862652	89
12	93621295	93621296	2
12	93621296	93621301	12
12	93621301	93621304	14
12	93621304	93621305	19
12	93621305	93621312	35
12	93621312	93621321	40
12	93621321	93621323	46
12	93621323	93621325	61
12	93621325	93623057	90
12	93901663	93950826	1
12	95651386	95653128	90
12	97975917	97993015	1
12	103182903	103183927	73
12	103188893	103189919	73
12	103948662	103950539	90
12	103992404	103994159	90
12	103994159	103994160	89
12	103994160	103994161	86
12	103994161	103994162	76
12	103994162	103994163	50
12	103994163	103994164	42
12	103994164	103994165	41
12	103994165	103994168	40
12	103994168	103994179	5
12	105978568	105980171	90
12	111645951	111647330	90
12	111652934	111707305	1
12	114509277	114524850	25
12	114539236	114552184	14
12	122002005	122004971	1
12	122360514	122361523	11
12	122689198	122715484	90
12	122715484	122715490	63
12	122715490	122715502	3
12	122764171	122764182	46
12	122764182	122766213	90
12	122766213	122766216	59
12	130568282	130575009	1
12	131232697	131249562	1
12	131282635	131285460	3
12	131322782	131332634	10
12	131332634	131347995	9
12	131347995	131373796	8
12	131373796	131375485	7
12	131375485	131390807	6
12	131455630	131458451	3
12	131665752	131676085	6
12	131676085	131677664	7
12	131677664	131698367	8
12	131698367	131720158	9
12	131720158	131731921	10
12	132008663	132010011	90
12	132044269	132053444	1
12	132153457	132154754	88
12	132614455	132646978	1
12	133197282	133307069	2
12	133307069	133324548	1
13	17583279	17720091	1
13	17720091	17727798	57
13	17727798	17728747	73
13	17728747	17730989	74
13	17730989	17743685	73
13	17743685	17745804	1
13	17745804	17760155	2
13	17760155	17850966	1
13	17958297	17958299	19
13	17958299	17958303	61
13	17958303	17961381	73
13	17961381	17961459	89
13	17961459	17998496	90
13	17998496	18000145	87
13	18000145	18000489	73
13	18000489	18010428	78
13	18010428	18014690	79
13	18014690	18014937	74
13	18014937	18020927	47
[truncated: 9,499 more rows]

## Sheet: Fig2
SD_type	sample	pop	superpop	trio	num_SD	sum_SD	num_SD_polymorphic	sum_SD_polymorphic	num_SD_polymorphic_CHM13	sum_SD_polymorphic_CHM13	num_SD_shared	sum_SD_shared
Intrachromosomal	HG03009	BEB	SAS	nontrio	2187	106580022	2182	106342668	2095	103134385	2187	106580022
Intrachromosomal	HG03807	BEB	SAS	trio	2249	109836605	2240	109571185	2142	105724705	2136	102590308
Intrachromosomal	HG04036	STU	SAS	trio	2284	110977816	2266	110406753	2158	106100285	2108	101600516
Intrachromosomal	HG03683	STU	SAS	nontrio	2319	112120860	2288	111461538	2175	106497401	2095	100946772
Intrachromosomal	NA20847	GIH	SAS	nontrio	2321	113430068	2286	111973462	2184	106547770	2073	100325145
Intrachromosomal	HG03732	ITU	SAS	nontrio	2343	114108756	2304	112534051	2195	106768191	2062	100046348
Intrachromosomal	HG04217	ITU	SAS	trio	2361	114578319	2319	112762390	2199	106799120	2043	99704544
Intrachromosomal	HG02492	PJL	SAS	nontrio	2369	115296342	2321	113235592	2199	106940075	2045	99332640
Intrachromosomal	HG03492	PJL	SAS	trio	2373	116062695	2318	113583214	2204	107024383	2043	99108794
Intrachromosomal	HG00096	GBR	EUR	nontrio	2384	116730431	2323	113947807	2206	107103429	2041	98974953
Intrachromosomal	NA20509	TSI	EUR	nontrio	2393	117213190	2328	114147351	2207	107186208	2037	98365586
Intrachromosomal	HG01505	IBS	EUR	nontrio	2395	118905874	2334	115143674	2209	107223774	2026	98097690
Intrachromosomal	HG00268	FIN	EUR	nontrio	2404	119614674	2340	115380978	2213	107255621	2019	97907960
Intrachromosomal	HG00171	FIN	EUR	nontrio	2416	119935683	2349	115540790	2213	107288345	2021	97503341
Intrachromosomal	HG00358	FIN	EUR	nontrio	2421	120556433	2349	115779020	2215	107386806	2017	97253486
Intrachromosomal	NA12878	CEU	EUR	trio	2431	120796810	2354	115833566	2216	107394809	2020	96381644
Intrachromosomal	NA12329	CEU	EUR	nontrio	2435	121407104	2351	115992098	2214	107414948	2014	96336313
Intrachromosomal	HG002	Ashk	EUR	trio	2441	122138804	2357	116625295	2217	107419304	2008	96259194
Intrachromosomal	HG00438	CHS	EAS	trio	2449	123343558	2361	116972351	2218	107568645	2004	96150872
Intrachromosomal	HG00673	CHS	EAS	trio	2450	123971608	2362	117302749	2219	107578004	2002	95996692
Intrachromosomal	HG00513	CHS	EAS	nontrio	2448	124849795	2359	117609968	2219	107579228	2005	95854971
Intrachromosomal	HG00512	CHS	EAS	nontrio	2463	125046309	2367	117720125	2221	107596600	2003	95813813
Intrachromosomal	HG00621	CHS	EAS	trio	2466	126380962	2377	117892321	2226	107634805	2002	95812392
Intrachromosomal	HG02018	KHV	EAS	trio	2468	126750991	2371	118054415	2227	107636113	2001	95734035
Intrachromosomal	HG02080	KHV	EAS	trio	2473	126967579	2373	118209804	2228	107645203	2000	95666976
Intrachromosomal	HG02059	KHV	EAS	trio	2482	127163839	2378	118269326	2230	107667369	1999	95594874
Intrachromosomal	HG00864	CDX	EAS	nontrio	2492	127873185	2383	118457153	2233	107711571	1999	95562595
Intrachromosomal	HG01952	PEL	AMR	trio	2497	128431285	2383	118561193	2234	107716975	1996	95478858
Intrachromosomal	HG01928	PEL	AMR	trio	2501	128500400	2385	118604520	2235	107718349	1995	95074543
Intrachromosomal	HG02106	PEL	AMR	trio	2496	129302599	2381	118899783	2235	107801780	1992	94954786
Intrachromosomal	HG02148	PEL	AMR	trio	2510	129535698	2386	118919975	2237	107809179	1999	94546462
Intrachromosomal	HG01978	PEL	AMR	trio	2508	129600327	2385	118953855	2237	107809179	1999	94529223
Intrachromosomal	HG01352	CLM	AMR	trio	2512	129761543	2386	118987178	2237	107809182	1998	94524695
Intrachromosomal	HG01258	CLM	AMR	trio	2509	129917258	2384	119112934	2237	107809182	2001	93917315
Intrachromosomal	HG01123	CLM	AMR	trio	2514	130134784	2387	119169923	2238	107811952	1998	93884389
Intrachromosomal	HG01361	CLM	AMR	trio	2518	130343786	2388	119283340	2238	107811952	2006	93760183
Intrachromosomal	HG01114	CLM	AMR	nontrio	2517	131444877	2390	119433248	2238	107812031	2000	93739195
Intrachromosomal	HG01358	CLM	AMR	trio	2520	131727826	2390	119571141	2238	107812031	1998	93653676
Intrachromosomal	HG01457	CLM	AMR	trio	2518	132300492	2386	119922374	2238	107812248	1997	93618768
Intrachromosomal	HG01071	PUR	AMR	trio	2521	132342521	2387	119930337	2238	107812248	1997	93593757
Intrachromosomal	HG00741	PUR	AMR	trio	2530	132700523	2390	119942728	2239	107813405	1997	93579665
Intrachromosomal	HG01175	PUR	AMR	trio	2536	132842864	2393	119973965	2239	107813405	1993	93490666
Intrachromosomal	HG01106	PUR	AMR	trio	2538	132919347	2394	120025103	2239	107813405	1990	93418558
Intrachromosomal	HG00732	PUR	AMR	nontrio	2539	133663544	2398	120334519	2240	107814617	1995	93386412
Intrachromosomal	HG00735	PUR	AMR	trio	2541	134264113	2401	120424891	2240	107814622	1996	93141132
Intrachromosomal	HG00731	PUR	AMR	nontrio	2548	134809535	2403	120546210	2244	107843141	2003	93023964
Intrachromosomal	NA19650	MXL	AMR	nontrio	2550	135186805	2403	120552712	2244	107849635	2003	93023962
Intrachromosomal	HG02630	GWD	AFR	trio	2562	135408842	2409	120627792	2246	107882910	2004	92925954
Intrachromosomal	HG02723	GWD	AFR	trio	2568	135759793	2413	120829746	2246	107894928	2005	92653100
Intrachromosomal	HG02572	GWD	AFR	trio	2577	135965323	2416	120955973	2246	107895278	2007	92541486
Intrachromosomal	HG02717	GWD	AFR	trio	2587	136349490	2421	121068226	2246	107897829	2005	92520944
Intrachromosomal	HG02622	GWD	AFR	trio	2569	137612007	2414	121234695	2246	107897900	2003	92018705
Intrachromosomal	HG02818	GWD	AFR	trio	2576	138144451	2418	121374346	2246	107897900	2006	91810376
Intrachromosomal	HG02886	GWD	AFR	trio	2578	138217909	2417	121410641	2246	107897900	2001	91770124
Intrachromosomal	HG03540	GWD	AFR	trio	2590	138283123	2425	121437316	2246	107897911	1993	91633976
Intrachromosomal	HG02587	GWD	AFR	nontrio	2598	138677370	2429	121633901	2246	107897911	1997	91584362
Intrachromosomal	HG03248	GWD	AFR	trio	2601	139289783	2431	122033666	2247	107921251	1996	91578080
Intrachromosomal	HG02666	GWD	AFR	nontrio	2611	139831095	2434	122047695	2247	107921251	1992	91547985
Intrachromosomal	HG03453	MSL	AFR	trio	2623	140060161	2436	122080448	2247	107921251	1988	91508965
Intrachromosomal	HG03579	MSL	AFR	trio	2628	140691071	2437	122093608	2248	107923108	1989	91501087
Intrachromosomal	HG03456	MSL	AFR	trio	2631	140985814	2436	122266893	2249	107927112	1986	91481264
Intrachromosomal	HG03098	MSL	AFR	trio	2639	141055630	2436	122270638	2249	107927137	1978	91311261
Intrachromosomal	HG03486	MSL	AFR	trio	2646	141104143	2437	122278107	2249	107927137	1978	91309002
Intrachromosomal	HG03065	MSL	AFR	nontrio	2652	141773967	2438	122303083	2249	107927137	1978	91308355
Intrachromosomal	NA19347	LWK	AFR	nontrio	2642	142949171	2438	122727253	2251	108297827	1969	91230415
Intrachromosomal	NA19317	LWK	AFR	nontrio	2649	143492894	2443	122824127	2251	108297841	1970	91180532
Intrachromosomal	NA19331	LWK	AFR	nontrio	2665	143747572	2447	122857547	2253	108312314	1969	90904699
Intrachromosomal	HG03516	ESN	AFR	trio	2673	143826881	2449	122864136	2255	108318819	1969	90688664
Intrachromosomal	HG02953	ESN	AFR	nontrio	2683	144140530	2453	122895474	2257	108337104	1967	90683714
Intrachromosomal	HG03125	ESN	AFR	trio	2691	144298219	2454	122898946	2258	108340491	1968	90646589
Intrachromosomal	HG03371	ESN	AFR	nontrio	2697	145160217	2457	122988489	2258	108353610	1968	90646578
Intrachromosomal	HG02011	ACB	AFR	nontrio	2700	145485312	2458	123020782	2258	108353610	1969	90595730
Intrachromosomal	HG02554	ACB	AFR	nontrio	2703	145787953	2459	123022618	2258	108353979	1969	90586090
Intrachromosomal	HG02559	ACB	AFR	trio	2706	146043170	2456	123063966	2258	108353979	1969	90578270
Intrachromosomal	HG02055	ACB	AFR	trio	2712	146229234	2457	123075705	2258	108355143	1970	90542208
Intrachromosomal	HG02145	ACB	AFR	trio	2715	146659893	2458	123088759	2258	108355147	1972	90223018
Intrachromosomal	HG01891	ACB	AFR	trio	2723	146994158	2459	123090144	2259	108356520	1975	90084444
Intrachromosomal	HG02486	ACB	AFR	trio	2723	147067105	2459	123115755	2259	108356520	1971	89980045
Intrachromosomal	HG02257	ACB	AFR	trio	2721	147172257	2457	123220765	2259	108356520	1972	89978669
Intrachromosomal	NA18906	YRI	AFR	trio	2725	147296895	2458	123224834	2259	108356520	1971	89969072
Intrachromosomal	NA19239	YRI	AFR	nontrio	2731	147976571	2458	123225799	2259	108356520	1974	89921357
Intrachromosomal	NA19238	YRI	AFR	nontrio	2740	148526175	2459	123335714	2259	108356520	1971	89814984
Intrachromosomal	NA19983	ASW	AFR	nontrio	2735	149587155	2459	123335739	2259	108356520	1971	89814984
Intrachromosomal	NA19705	ASW	AFR	trio	2739	150011434	2459	123335739	2259	108356520	1971	89814392
Intrachromosomal	NA20129	ASW	AFR	trio	2742	150129673	2459	123335739	2259	108356520	1971	89747580
interchromosomal	HG03009	BEB	SAS	nontrio	3942	64602198	3937	64581600	3706	62969902	3942	64602198
interchromosomal	HG03807	BEB	SAS	trio	4054	66064507	4047	66040635	3791	64206480	3774	63711177
interchromosomal	HG02492	PJL	SAS	nontrio	4137	66856421	4130	66805552	3830	64685301	3721	63341767
interchromosomal	HG03492	PJL	SAS	trio	4181	67130738	4173	67067819	3861	64874446	3674	63180329
interchromosomal	NA20847	GIH	SAS	nontrio	4217	67370023	4208	67236757	3883	64935474	3647	62855611
interchromosomal	HG04036	STU	SAS	trio	4248	67588162	4240	67454375	3902	65069424	3620	62605947
interchromosomal	HG03683	STU	SAS	nontrio	4316	68694530	4272	67658190	3924	65219088	3602	62416911
interchromosomal	HG03732	ITU	SAS	nontrio	4326	69124507	4282	68088136	3932	65484147	3587	62325209
interchromosomal	HG04217	ITU	SAS	trio	4336	69270770	4295	68172735	3937	65533288	3573	62021911
interchromosomal	HG00268	FIN	EUR	nontrio	4346	69369538	4305	68271496	3942	65613577	3546	61495094
interchromosomal	HG00171	FIN	EUR	nontrio	4356	69558825	4315	68452843	3949	65643288	3534	61375646
interchromosomal	HG00358	FIN	EUR	nontrio	4368	69598656	4325	68481025	3955	65655761	3529	61101643
interchromosomal	HG002	Ashk	EUR	trio	4381	69638954	4338	68516237	3960	65664605	3516	60980324
interchromosomal	NA12878	CEU	EUR	trio	4393	69762726	4347	68634843	3964	65720494	3508	60831406
interchromosomal	NA12329	CEU	EUR	nontrio	4406	69803662	4356	68665161	3970	65739174	3505	60725359
interchromosomal	HG00096	GBR	EUR	nontrio	4418	69933264	4366	68784489	3977	65792499	3502	60687304
interchromosomal	HG01505	IBS	EUR	nontrio	4421	69952838	4367	68802278	3978	65810210	3484	60579496
interchromosomal	NA20509	TSI	EUR	nontrio	4428	69994472	4374	68822303	3982	65820079	3477	60459122
interchromosomal	HG00864	CDX	EAS	nontrio	4429	70050489	4378	68837218	3983	65824672	3472	60437977
interchromosomal	HG00438	CHS	EAS	trio	4438	70097157	4385	68875572	3987	65841744	3467	60373021
interchromosomal	HG00673	CHS	EAS	trio	4442	70137218	4388	68894678	3989	65852074	3462	60358078
interchromosomal	HG00513	CHS	EAS	nontrio	4445	70227185	4386	68920904	3990	65854706	3449	60321405
interchromosomal	HG00512	CHS	EAS	nontrio	4452	70330307	4392	69012806	3990	65877542	3446	60293437
interchromosomal	HG00621	CHS	EAS	trio	4463	70367487	4397	69028288	3993	65881234	3441	60285244
interchromosomal	HG02018	KHV	EAS	trio	4474	70568705	4405	69078952	3996	65913254	3433	60256890
interchromosomal	HG02080	KHV	EAS	trio	4519	71250503	4406	69088525	3997	65922700	3434	60250981
interchromosomal	HG02059	KHV	EAS	trio	4529	71285270	4414	69115393	4005	65947834	3429	60233842
interchromosomal	HG01352	CLM	AMR	trio	4526	71301567	4411	69131684	4003	65964064	3431	60219055
interchromosomal	HG01258	CLM	AMR	trio	4535	71333100	4415	69139995	4005	65966411	3431	60164525
interchromosomal	HG01123	CLM	AMR	trio	4540	71346072	4418	69150589	4006	65967529	3429	60158105
interchromosomal	HG01361	CLM	AMR	trio	4543	71352279	4421	69156716	4008	65971158	3427	60152791
interchromosomal	HG01114	CLM	AMR	nontrio	4546	71391523	4423	69172138	4009	65976326	3429	60134446
interchromosomal	HG01358	CLM	AMR	trio	4556	71411214	4429	69184098	4011	65979217	3425	60108672
interchromosomal	HG01457	CLM	AMR	trio	4559	71434172	4433	69195562	4011	65979217	3422	60103679
interchromosomal	HG01071	PUR	AMR	trio	4561	71451543	4435	69204800	4010	65981695	3416	60093136
interchromosomal	HG00741	PUR	AMR	trio	4571	71544369	4438	69213740	4012	65987916	3412	60083177
interchromosomal	HG01175	PUR	AMR	trio	4576	71585277	4443	69235437	4015	65992566	3410	60071495
interchromosomal	HG01106	PUR	AMR	trio	4581	71661465	4447	69247332	4016	65997512	3407	60062550
interchromosomal	HG00732	PUR	AMR	nontrio	4591	71706907	4452	69279831	4018	66004089	3403	59981377
interchromosomal	HG00735	PUR	AMR	trio	4594	71722560	4455	69295438	4019	66016453	3398	59969750
interchromosomal	HG00731	PUR	AMR	nontrio	4597	71829912	4457	69391664	4021	66042571	3393	59956971
interchromosomal	HG01952	PEL	AMR	trio	4603	71842945	4460	69399221	4022	66047037	3391	59931022
interchromosomal	HG01928	PEL	AMR	trio	4608	71862550	4465	69414901	4025	66051327	3389	59924410
interchromosomal	HG02106	PEL	AMR	trio	4610	71965926	4466	69479343	4026	66054058	3387	59921163
interchromosomal	HG02148	PEL	AMR	trio	4613	71974002	4468	69482223	4028	66056938	3385	59909298
interchromosomal	HG01978	PEL	AMR	trio	4615	71977157	4470	69485274	4030	66059656	3384	59905766
interchromosomal	NA19650	MXL	AMR	nontrio	4622	72076484	4473	69559372	4030	66071472	3381	59892343
interchromosomal	HG03371	ESN	AFR	nontrio	4628	72134988	4479	69614796	4032	66074189	3373	59860418
interchromosomal	HG02953	ESN	AFR	nontrio	4633	72174026	4484	69653396	4033	66081213	3385	59340153
interchromosomal	HG03125	ESN	AFR	trio	4639	72211418	4488	69674535	4034	66082801	3387	59226700
interchromosomal	HG03516	ESN	AFR	trio	4642	72261563	4490	69718569	4036	66088997	3384	59173432
interchromosomal	HG03579	MSL	AFR	trio	4650	72298031	4495	69736557	4036	66089036	3377	59157772
interchromosomal	HG03453	MSL	AFR	trio	4655	72318680	4500	69756951	4036	66089053	3371	59117312
interchromosomal	HG03486	MSL	AFR	trio	4668	72350671	4509	69781131	4041	66099703	3374	59076905
interchromosomal	HG03098	MSL	AFR	trio	4675	72374580	4514	69800984	4043	66111179	3374	59075551
interchromosomal	HG03456	MSL	AFR	trio	4680	72419612	4515	69807132	4043	66111189	3372	59060218
interchromosomal	HG03065	MSL	AFR	nontrio	4686	72460822	4518	69822464	4043	66111189	3372	59060003
interchromosomal	HG02011	ACB	AFR	nontrio	4690	72471763	4522	69830330	4044	66112337	3370	59051917
interchromosomal	HG02554	ACB	AFR	nontrio	4684	72721325	4517	70072112	4045	66161720	3368	59036922
interchromosomal	HG02055	ACB	AFR	trio	4688	72727600	4520	70076812	4048	66166219	3368	59036829
interchromosomal	HG02559	ACB	AFR	trio	4691	72753373	4520	70088617	4049	66167306	3364	59025952
interchromosomal	HG02145	ACB	AFR	trio	4697	72774247	4525	70099735	4051	66174816	3362	59011164
interchromosomal	HG01891	ACB	AFR	trio	4702	72824476	4529	70118450	4053	66185173	3360	58994238
interchromosomal	HG02486	ACB	AFR	trio	4706	72837747	4534	70131654	4055	66188550	3349	58614541
interchromosomal	HG02257	ACB	AFR	trio	4707	72941530	4535	70233868	4056	66193539	3349	58522067
interchromosomal	HG02630	GWD	AFR	trio	4708	73137412	4533	70397910	4055	66350759	3347	58500113
interchromosomal	HG02723	GWD	AFR	trio	4709	73461659	4532	70538183	4055	66458934	3347	58444310
interchromosomal	HG02572	GWD	AFR	trio	4714	73476994	4535	70547070	4056	66460026	3345	58437708
interchromosomal	HG02717	GWD	AFR	trio	4716	73485276	4536	70548604	4057	66461382	3344	58436255
interchromosomal	HG02622	GWD	AFR	trio	4717	73491784	4536	70548636	4057	66461384	3342	58252081
interchromosomal	HG02818	GWD	AFR	trio	4722	73512259	4538	70551458	4059	66463874	3338	58229788
interchromosomal	HG02886	GWD	AFR	trio	4729	73589824	4540	70557890	4059	66463874	3336	58163457
interchromosomal	HG03540	GWD	AFR	trio	4731	73593027	4541	70559391	4060	66465359	3334	58099774
interchromosomal	HG02587	GWD	AFR	nontrio	4736	73606242	4542	70563969	4060	66465359	3332	58094484
interchromosomal	HG03248	GWD	AFR	trio	4744	73642842	4544	70571660	4061	66467802	3330	58020010
interchromosomal	HG02666	GWD	AFR	nontrio	4745	73654477	4544	70571669	4061	66467811	3329	57971500
interchromosomal	NA19983	ASW	AFR	nontrio	4750	73664952	4546	70575881	4062	66469762	3329	57962378
interchromosomal	NA19705	ASW	AFR	trio	4752	73669690	4546	70575914	4062	66469762	3329	57962230
interchromosomal	NA20129	ASW	AFR	trio	4752	73669796	4546	70575955	4062	66469762	3328	57960814
interchromosomal	NA18906	YRI	AFR	trio	4756	73696578	4548	70589924	4062	66469762	3326	57953727
interchromosomal	NA19239	YRI	AFR	nontrio	4764	73731496	4550	70592655	4064	66472493	3326	57940196
interchromosomal	NA19238	YRI	AFR	nontrio	4766	73763387	4550	70592655	4064	66472493	3321	57841885
interchromosomal	NA19347	LWK	AFR	nontrio	4766	73918199	4550	70600970	4064	66480801	3321	57840077
interchromosomal	NA19317	LWK	AFR	nontrio	4771	73927721	4551	70602335	4065	66482166	3317	57829481
interchromosomal	NA19331	LWK	AFR	nontrio	4772	73952548	4552	70621266	4065	66482166	3314	57814072

## Sheet: Fig3
SD_type	AF_idx	SD_length	SD_perIdent	distance_to_knownSD
inter	AF11-20	3860	0.9705	181451
inter	AF11-20	3863	0.9755	181451
inter	AF11-20	2593	0.9792	181451
inter	AF11-20	2593	0.9779	181451
inter	AF11-20	3860	0.9705	181451
inter	AF11-20	3863	0.9779	181451
inter	AF11-20	2809	0.9656	181451
inter	AF11-20	2809	0.9839	181451
inter	AF11-20	2815	0.973	181451
inter	AF11-20	2824	0.9845	181451
inter	AF11-20	2798	0.9684	181451
inter	AF11-20	2094	0.958	181451
inter	AF11-20	3202	0.962	181451
inter	AF11-20	2094	0.958	181451
inter	AF11-20	2593	0.9779	181451
inter	AF11-20	2276	0.9757	181451
inter	AF11-20	3865	0.9705	181451
inter	AF11-20	2017	0.9009	239914
inter	AF11-20	2017	0.9009	239914
inter	AF11-20	2036	0.9009	239914
inter	AF11-20	2036	0.9009	239914
inter	AF11-20	2019	0.9006	239913
inter	AF11-20	2019	0.9006	239913
inter	AF11-20	2042	0.9006	239913
inter	AF11-20	2042	0.9006	239913
inter	AF11-20	2018	0.901	239913
inter	AF11-20	2018	0.901	239913
inter	AF11-20	2042	0.901	239913
inter	AF11-20	2042	0.901	239913
inter	AF11-20	2018	0.901	239913
inter	AF11-20	2018	0.901	239913
inter	AF11-20	2042	0.901	239913
inter	AF11-20	2042	0.901	239913
inter	AF11-20	2018	0.901	239913
inter	AF11-20	2018	0.901	239913
inter	AF11-20	2042	0.901	239913
inter	AF11-20	2042	0.901	239913
inter	AF11-20	2019	0.9006	239913
inter	AF11-20	2019	0.9006	239913
inter	AF11-20	2042	0.9006	239913
inter	AF11-20	2042	0.9006	239913
inter	AF11-20	2019	0.9006	239913
inter	AF11-20	2019	0.9006	239913
inter	AF11-20	2042	0.9006	239913
inter	AF11-20	2042	0.9006	239913
inter	AF11-20	2018	0.9005	239913
inter	AF11-20	2018	0.9005	239913
inter	AF11-20	2042	0.9005	239913
inter	AF11-20	2042	0.9005	239913
inter	AF11-20	2018	0.9005	239913
inter	AF11-20	2018	0.9005	239913
inter	AF11-20	2042	0.9005	239913
inter	AF11-20	2042	0.9005	239913
inter	AF11-20	2019	0.9006	239913
inter	AF11-20	2019	0.9006	239913
inter	AF11-20	2042	0.9006	239913
inter	AF11-20	2042	0.9006	239913
inter	AF11-20	2018	0.901	239913
inter	AF11-20	2018	0.901	239913
inter	AF11-20	2042	0.901	239913
inter	AF11-20	2042	0.901	239913
inter	AF11-20	2018	0.9004	239913
inter	AF11-20	2018	0.9004	239913
inter	AF11-20	2037	0.9004	239913
inter	AF11-20	2037	0.9004	239913
inter	AF11-20	5896	0.9725	153056
inter	AF11-20	5856	0.9776	153056
inter	AF11-20	5856	0.9803	153056
inter	AF11-20	5896	0.9725	153056
inter	AF11-20	5856	0.9771	153056
inter	AF11-20	5856	0.9798	153056
inter	AF11-20	5896	0.9721	153056
inter	AF11-20	5856	0.9771	153056
inter	AF11-20	5856	0.9796	153056
inter	AF11-20	5896	0.9725	153056
inter	AF11-20	5856	0.9774	153056
inter	AF11-20	5856	0.9803	153056
inter	AF11-20	5896	0.9725	153056
inter	AF11-20	5856	0.9771	153056
inter	AF11-20	5856	0.9803	153056
inter	AF11-20	5896	0.9721	153056
inter	AF11-20	5856	0.9772	153056
inter	AF11-20	5856	0.9798	153056
inter	AF11-20	5896	0.9721	153056
inter	AF11-20	5856	0.9798	153056
inter	AF11-20	5896	0.9723	153056
inter	AF11-20	5856	0.9764	153056
inter	AF11-20	5856	0.9794	153056
inter	AF11-20	5896	0.9721	153056
inter	AF11-20	5886	0.9746	153056
inter	AF11-20	5856	0.9794	153056
inter	AF11-20	5896	0.9721	153056
inter	AF11-20	5856	0.9769	153056
inter	AF11-20	5856	0.9798	153056
inter	AF11-20	5896	0.9723	153056
inter	AF11-20	5856	0.9764	153056
inter	AF11-20	5896	0.9725	153056
inter	AF11-20	5856	0.9772	153056
inter	AF11-20	5856	0.9801	153056
inter	AF11-20	5856	0.9767	153056
inter	AF11-20	5896	0.9726	153056
inter	AF11-20	5856	0.9774	153056
inter	AF11-20	5856	0.9798	153056
inter	AF11-20	5900	0.9723	153056
inter	AF11-20	5861	0.9771	153056
inter	AF11-20	5861	0.9801	153056
inter	AF11-20	5896	0.9748	153056
inter	AF11-20	5856	0.9769	153056
inter	AF11-20	5856	0.9798	153056
inter	AF11-20	5895	0.9748	153056
inter	AF11-20	5895	0.9721	153056
inter	AF11-20	5885	0.9753	153056
inter	AF11-20	5847	0.9774	153056
inter	AF11-20	6092	0.918	196975
inter	AF11-20	5862	0.9798	196751
inter	AF11-20	5863	0.9803	196751
inter	AF11-20	5863	0.98	196751
inter	AF11-20	5919	0.978	196751
inter	AF11-20	5918	0.9785	196751
inter	AF11-20	5862	0.9806	196751
inter	AF11-20	5862	0.9806	196751
inter	AF11-20	5862	0.9796	196751
inter	AF11-20	5918	0.9785	196751
inter	AF11-20	5862	0.9805	196751
inter	AF11-20	5862	0.9805	196751
inter	AF11-20	5893	0.9711	196751
inter	AF11-20	5853	0.9782	196751
inter	AF11-20	5853	0.9753	196751
inter	AF11-20	5895	0.9723	196751
inter	AF11-20	5855	0.9757	196751
inter	AF11-20	5855	0.9791	196751
inter	AF11-20	5895	0.9718	196751
inter	AF11-20	5855	0.9762	196751
inter	AF11-20	5855	0.9789	196751
inter	AF11-20	5855	0.9755	196751
inter	AF11-20	5855	0.9791	196751
inter	AF11-20	5895	0.9719	196751
inter	AF11-20	5855	0.9765	196751
inter	AF11-20	5855	0.9793	196751
inter	AF11-20	5894	0.9718	196751
inter	AF11-20	5855	0.9765	196751
inter	AF11-20	5855	0.98	196751
inter	AF11-20	5895	0.9719	196751
inter	AF11-20	5855	0.9759	196751
inter	AF11-20	5855	0.9791	196751
inter	AF11-20	5855	0.9762	196751
inter	AF11-20	5855	0.9789	196751
inter	AF11-20	2965	0.9945	559733
inter	AF11-20	2970	0.9946	559733
inter	AF11-20	2975	0.9942	559733
inter	AF11-20	2966	0.9871	559733
inter	AF11-20	2966	0.9945	559733
inter	AF11-20	2968	0.9868	559733
inter	AF11-20	2970	0.9946	559733
inter	AF11-20	3019	0.9919	559733
inter	AF11-20	2979	0.9942	559733
inter	AF11-20	3042	0.9914	559733
inter	AF11-20	2971	0.9946	559733
inter	AF11-20	2973	0.9942	559733
inter	AF11-20	2969	0.9942	559733
inter	AF11-20	2975	0.9942	559733
inter	AF11-20	2973	0.9945	559733
inter	AF11-20	2975	0.9907	559733
inter	AF11-20	3021	0.9945	559733
inter	AF11-20	3023	0.9946	559733
inter	AF11-20	3023	0.9942	559733
inter	AF11-20	3023	0.9871	559733
inter	AF11-20	3022	0.9945	559733
inter	AF11-20	3024	0.9868	559733
inter	AF11-20	3022	0.9946	559733
inter	AF11-20	3021	0.9919	559733
inter	AF11-20	3022	0.9942	559733
inter	AF11-20	3044	0.9914	559733
inter	AF11-20	3023	0.9946	559733
inter	AF11-20	3022	0.9942	559733
inter	AF11-20	3022	0.9942	559733
inter	AF11-20	3023	0.9942	559733
inter	AF11-20	3022	0.9945	559733
inter	AF11-20	3022	0.9907	559733
inter	AF11-20	5894	0.9728	34078
inter	AF11-20	5894	0.9728	34078
inter	AF11-20	5888	0.978	34078
inter	AF11-20	5888	0.978	34078
inter	AF11-20	5847	0.9767	34078
inter	AF11-20	5847	0.9767	34078
inter	AF11-20	5897	0.9728	34078
inter	AF11-20	5897	0.9728	34078
inter	AF11-20	5857	0.9771	34078
inter	AF11-20	5857	0.9771	34078
inter	AF11-20	5857	0.9803	34078
inter	AF11-20	5857	0.9803	34078
inter	AF11-20	5897	0.9728	34078
inter	AF11-20	5897	0.9728	34078
inter	AF11-20	5857	0.9765	34078
inter	AF11-20	5857	0.9765	34078
inter	AF11-20	5857	0.9803	34078
inter	AF11-20	5857	0.9803	34078
inter	AF11-20	5897	0.973	34078
inter	AF11-20	5897	0.973	34078
inter	AF11-20	5857	0.9769	34078
inter	AF11-20	5857	0.9769	34078
inter	AF11-20	5857	0.9801	34078
inter	AF11-20	5857	0.9801	34078
inter	AF11-20	5897	0.9731	34078
inter	AF11-20	5897	0.9731	34078
inter	AF11-20	5857	0.9776	34078
inter	AF11-20	5857	0.9776	34078
inter	AF11-20	5857	0.9805	34078
inter	AF11-20	5857	0.9805	34078
inter	AF11-20	5897	0.9728	34078
inter	AF11-20	5897	0.9728	34078
inter	AF11-20	5857	0.9771	34078
inter	AF11-20	5857	0.9771	34078
inter	AF11-20	5857	0.9808	34078
inter	AF11-20	5857	0.9808	34078
inter	AF11-20	5897	0.973	34078
inter	AF11-20	5897	0.973	34078
inter	AF11-20	5857	0.9776	34078
inter	AF11-20	5857	0.9776	34078
inter	AF11-20	5857	0.9805	34078
inter	AF11-20	5857	0.9805	34078
inter	AF11-20	5897	0.9728	34078
inter	AF11-20	5897	0.9728	34078
inter	AF11-20	5857	0.9774	34078
inter	AF11-20	5857	0.9774	34078
inter	AF11-20	5857	0.98	34078
inter	AF11-20	5857	0.98	34078
inter	AF11-20	5916	0.9728	34078
inter	AF11-20	5916	0.9728	34078
inter	AF11-20	5916	0.9731	34078
inter	AF11-20	5916	0.9731	34078
inter	AF11-20	5916	0.9731	34078
inter	AF11-20	5916	0.9731	34078
inter	AF11-20	5916	0.9721	34078
inter	AF11-20	5916	0.9721	34078
inter	AF11-20	5916	0.9725	34078
inter	AF11-20	5916	0.9725	34078
inter	AF11-20	5916	0.9726	34078
inter	AF11-20	5916	0.9726	34078
inter	AF11-20	5916	0.9723	34078
inter	AF11-20	5916	0.9723	34078
inter	AF11-20	5916	0.9718	34078
inter	AF11-20	5916	0.9718	34078
inter	AF11-20	5916	0.9731	34078
inter	AF11-20	5916	0.9731	34078
inter	AF11-20	5916	0.9726	34078
inter	AF11-20	5916	0.9726	34078
inter	AF11-20	5916	0.9728	34078
inter	AF11-20	5916	0.9728	34078
inter	AF11-20	5916	0.9726	34078
inter	AF11-20	5916	0.9726	34078
inter	AF11-20	6105	0.9187	562516
inter	AF11-20	6106	0.9168	562516
inter	AF11-20	6105	0.9187	562516
inter	AF11-20	6105	0.9189	562516
inter	AF11-20	6106	0.9187	562516
inter	AF11-20	6105	0.9187	562516
inter	AF11-20	6106	0.9174	562516
inter	AF11-20	6105	0.9184	562516
inter	AF11-20	6105	0.9171	562516
inter	AF11-20	6105	0.9189	562516
inter	AF11-20	6105	0.9171	562516
inter	AF11-20	6105	0.9171	562516
inter	AF11-20	6105	0.9174	562516
inter	AF11-20	6105	0.9171	562516
inter	AF11-20	6105	0.9171	562516
inter	AF11-20	6105	0.9171	562516
inter	AF11-20	6105	0.9189	562516
inter	AF11-20	1041	0.9002	1099257
inter	AF11-20	1033	0.9059	1099257
inter	AF11-20	1033	0.9059	1099257
inter	AF11-20	1044	0.9033	1099257
inter	AF11-20	1033	0.9059	1099257
inter	AF11-20	1035	0.9075	1099257
inter	AF11-20	1033	0.9059	1099257
inter	AF11-20	1033	0.9059	1099257
inter	AF11-20	1035	0.9075	1099257
inter	AF11-20	1035	0.9075	1099257
inter	AF11-20	1041	0.9015	1099257
inter	AF11-20	1041	0.9015	1099257
inter	AF11-20	1035	0.9061	1099257
inter	AF11-20	1033	0.9059	1099257
inter	AF11-20	1033	0.9059	1099257
inter	AF11-20	5858	0.9794	1888003
inter	AF11-20	5862	0.9805	1888003
inter	AF11-20	5862	0.9803	1888003
inter	AF11-20	5862	0.9805	1888003
inter	AF11-20	5918	0.9782	1888003
inter	AF11-20	5918	0.9782	1888003
inter	AF11-20	5862	0.9805	1888003
inter	AF11-20	5917	0.9752	1888003
inter	AF11-20	5917	0.9755	1888003
inter	AF11-20	5862	0.9812	1888003
inter	AF11-20	5917	0.9755	1888003
inter	AF11-20	5863	0.9812	1888003
inter	AF11-20	5863	0.98	1888003
inter	AF11-20	5862	0.981	1888003
inter	AF11-20	5862	0.9803	1888003
inter	AF11-20	5862	0.981	1888003
inter	AF11-20	5863	0.9808	1888003
inter	AF11-20	5863	0.9812	1888003
inter	AF11-20	5861	0.9769	972432
inter	AF11-20	5861	0.9796	972432
inter	AF11-20	5898	0.973	972432
inter	AF11-20	5892	0.9746	972432
inter	AF11-20	5892	0.9782	972432
inter	AF11-20	5900	0.9723	972432
inter	AF11-20	5861	0.9771	972432
inter	AF11-20	5861	0.9801	972432
inter	AF11-20	5898	0.9725	972432
inter	AF11-20	5892	0.9752	972432
inter	AF11-20	5892	0.9777	972432
inter	AF11-20	5898	0.9743	972432
inter	AF11-20	5864	0.9769	972432
inter	AF11-20	5866	0.9771	972432
inter	AF11-20	5864	0.9769	972432
inter	AF11-20	5857	0.9775	972432
inter	AF11-20	5864	0.9778	972432
inter	AF11-20	5864	0.9774	972432
inter	AF11-20	5857	0.9775	972432
inter	AF11-20	5861	0.9769	972432
inter	AF11-20	5861	0.9762	972432
inter	AF11-20	5861	0.9767	972432
inter	AF11-20	1482	0.9244	0
inter	AF11-20	1500	0.9244	0
inter	AF11-20	1482	0.9251	0
inter	AF11-20	1500	0.9251	0
inter	AF11-20	1482	0.9244	0
inter	AF11-20	1500	0.9244	0
inter	AF11-20	1482	0.9251	0
inter	AF11-20	1500	0.9251	0
inter	AF11-20	1482	0.9251	0
inter	AF11-20	1500	0.9251	0
inter	AF11-20	1482	0.9244	0
inter	AF11-20	1500	0.9244	0
inter	AF11-20	1482	0.9251	0
inter	AF11-20	1500	0.9251	0
inter	AF11-20	1482	0.9244	0
inter	AF11-20	1500	0.9244	0
inter	AF11-20	1482	0.9244	0
inter	AF11-20	1500	0.9244	0
inter	AF11-20	1482	0.9251	0
inter	AF11-20	1500	0.9251	0
inter	AF11-20	1482	0.9238	0
inter	AF11-20	1500	0.9238	0
inter	AF11-20	1482	0.9238	0
inter	AF11-20	1500	0.9238	0
inter	AF11-20	1482	0.9251	0
inter	AF11-20	1500	0.9251	0
inter	AF11-20	1482	0.9251	0
inter	AF11-20	1500	0.9251	0
inter	AF11-20	5898	0.9743	564903
inter	AF11-20	5864	0.9769	564903
inter	AF11-20	5866	0.9771	564903
inter	AF11-20	5916	0.9725	564903
inter	AF11-20	5864	0.9769	564903
inter	AF11-20	5916	0.9726	564903
inter	AF11-20	5857	0.9775	564903
inter	AF11-20	5864	0.9778	564903
inter	AF11-20	5864	0.9774	564903
inter	AF11-20	5857	0.9775	564903
inter	AF11-20	5861	0.9769	564903
inter	AF11-20	5861	0.9769	564903
inter	AF11-20	5861	0.9762	564903
inter	AF11-20	5861	0.9767	564903
inter	AF11-20	2864	0.9199	17506
inter	AF11-20	2864	0.9199	28578
inter	AF11-20	3466	0.9188	28578
inter	AF11-20	2864	0.9199	34698
inter	AF11-20	3466	0.9188	34698
inter	AF11-20	2864	0.9199	22908
inter	AF11-20	3466	0.9188	22908
inter	AF11-20	1119	0.9269	0
inter	AF11-20	1119	0.9269	0
inter	AF11-20	1119	0.9269	0
inter	AF11-20	1119	0.9269	0
inter	AF11-20	1119	0.9269	0
inter	AF11-20	1119	0.9269	0
inter	AF11-20	1119	0.9269	0
inter	AF11-20	1119	0.9269	0
inter	AF11-20	1119	0.9269	0
inter	AF11-20	1119	0.9269	0
inter	AF11-20	1119	0.9269	0
inter	AF11-20	1119	0.926	0
inter	AF11-20	1119	0.9298	0
inter	AF11-20	1119	0.925	0
inter	AF11-20	1119	0.926	0
inter	AF11-20	1119	0.9269	0
inter	AF11-20	1119	0.926	0
inter	AF11-20	1119	0.9269	0
inter	AF11-20	1060	0.9269	0
inter	AF11-20	1060	0.9269	0
inter	AF11-20	1060	0.9269	0
inter	AF11-20	1060	0.9269	0
inter	AF11-20	1060	0.9269	0
inter	AF11-20	1060	0.9269	0
inter	AF11-20	1060	0.9269	0
inter	AF11-20	1060	0.9269	0
inter	AF11-20	1060	0.9269	0
inter	AF11-20	1060	0.9269	0
inter	AF11-20	1060	0.9269	0
inter	AF11-20	1060	0.926	0
inter	AF11-20	1060	0.9298	0
inter	AF11-20	1060	0.925	0
inter	AF11-20	1060	0.926	0
inter	AF11-20	1060	0.9269	0
inter	AF11-20	1060	0.926	0
inter	AF11-20	1060	0.9269	0
inter	AF11-20	2497	0.9434	0
inter	AF11-20	2497	0.9415	0
inter	AF11-20	2497	0.9434	0
inter	AF11-20	2497	0.942	0
inter	AF11-20	2497	0.9415	0
inter	AF11-20	2497	0.9424	0
inter	AF11-20	2497	0.9429	0
inter	AF11-20	2497	0.9415	0
inter	AF11-20	2497	0.9434	0
inter	AF11-20	2497	0.9415	0
inter	AF11-20	2497	0.9429	0
inter	AF11-20	2497	0.9434	0
inter	AF11-20	2497	0.9434	0
inter	AF11-20	2112	0.9434	0
inter	AF11-20	2112	0.9415	0
inter	AF11-20	2112	0.9434	0
inter	AF11-20	2112	0.942	0
inter	AF11-20	2112	0.9415	0
inter	AF11-20	2112	0.9424	0
inter	AF11-20	2112	0.9429	0
inter	AF11-20	2112	0.9415	0
inter	AF11-20	2112	0.9434	0
inter	AF11-20	2112	0.9415	0
inter	AF11-20	2112	0.9429	0
inter	AF11-20	2112	0.9434	0
inter	AF11-20	2112	0.9434	0
inter	AF11-20	2448	0.9119	0
inter	AF11-20	2448	0.9119	0
inter	AF11-20	2448	0.912	0
inter	AF11-20	2448	0.9119	0
inter	AF11-20	2448	0.9119	0
inter	AF11-20	2449	0.9112	0
inter	AF11-20	2448	0.9119	0
inter	AF11-20	2448	0.912	0
inter	AF11-20	2448	0.9126	0
inter	AF11-20	2448	0.912	0
inter	AF11-20	2448	0.9119	0
inter	AF11-20	2448	0.9119	0
inter	AF11-20	2448	0.9119	0
inter	AF11-20	2437	0.9142	0
inter	AF11-20	2437	0.9142	0
inter	AF11-20	1671	0.9342	0
inter	AF11-20	1671	0.9342	0
inter	AF11-20	1712	0.9357	0
inter	AF11-20	1712	0.9357	0
inter	AF11-20	1402	0.9756	0
inter	AF11-20	1402	0.9756	0
inter	AF11-20	1402	0.9734	0
inter	AF11-20	1402	0.9734	0
inter	AF11-20	1738	0.9342	0
inter	AF11-20	1738	0.9342	0
inter	AF11-20	1734	0.9382	0
inter	AF11-20	1734	0.9382	0
inter	AF11-20	1797	0.9373	0
inter	AF11-20	1797	0.9373	0
inter	AF11-20	1797	0.9368	0
inter	AF11-20	1797	0.9368	0
inter	AF11-20	1651	0.9493	0
inter	AF11-20	1651	0.9493	0
inter	AF11-20	1667	0.9407	0
inter	AF11-20	1667	0.9407	0
inter	AF11-20	1667	0.9382	0
inter	AF11-20	1667	0.9382	0
inter	AF11-20	1798	0.9371	0
inter	AF11-20	1798	0.9371	0
inter	AF11-20	1797	0.9377	0
inter	AF11-20	1797	0.9377	0
inter	AF11-20	1797	0.938	0
inter	AF11-20	1797	0.938	0
inter	AF11-20	1756	0.9373	0
inter	AF11-20	1756	0.9373	0
inter	AF11-20	1758	0.9371	0
inter	AF11-20	1758	0.9371	0
inter	AF11-20	1758	0.9377	0
inter	AF11-20	1758	0.9377	0
inter	AF11-20	1758	0.9368	0
inter	AF11-20	1758	0.9368	0
inter	AF11-20	1758	0.938	0
inter	AF11-20	1758	0.938	0
inter	AF11-20	1800	0.9357	0
inter	AF11-20	1800	0.9357	0
inter	AF11-20	1495	0.9756	0
inter	AF11-20	1495	0.9756	0
inter	AF11-20	1088	0.9843	0
inter	AF11-20	1088	0.9833	0
inter	AF11-20	1088	0.9824	0
inter	AF11-20	1087	0.9843	0
inter	AF11-20	1086	0.9824	0
inter	AF11-20	1087	0.9843	0
inter	AF11-20	1087	0.9833	0
inter	AF11-20	1087	0.9833	0
inter	AF11-20	1086	0.9824	0
inter	AF11-20	1087	0.9843	0
inter	AF11-20	1088	0.9824	0
inter	AF11-20	1086	0.9833	0
inter	AF11-20	1084	0.9833	0
inter	AF11-20	1084	0.9842	0
inter	AF11-20	1084	0.9842	0
inter	AF11-20	1084	0.9842	0
inter	AF11-20	1085	0.9843	0
inter	AF11-20	1085	0.9833	0
inter	AF11-20	1085	0.9824	0
inter	AF11-20	1085	0.9843	0
inter	AF11-20	1083	0.9842	0
inter	AF11-20	1085	0.9824	0
inter	AF11-20	1085	0.9843	0
inter	AF11-20	1085	0.9833	0
inter	AF11-20	1085	0.9833	0
inter	AF11-20	1083	0.9842	0
inter	AF11-20	1083	0.9842	0
inter	AF11-20	1085	0.9824	0
inter	AF11-20	1085	0.9843	0
inter	AF11-20	1085	0.9824	0
inter	AF11-20	1085	0.9833	0
inter	AF11-20	1086	0.9833	0
inter	AF11-20	1145	0.9015	558887
inter	AF11-20	1147	0.9011	558887
inter	AF11-20	1143	0.9032	558887
inter	AF11-20	1150	0.9026	558887
inter	AF11-20	1145	0.9025	558887
inter	AF11-20	1145	0.9006	558887
inter	AF11-20	1147	0.9033	558887
inter	AF11-20	1149	0.901	558887
inter	AF11-20	1144	0.9015	558887
inter	AF11-20	1142	0.9032	558887
inter	AF11-20	1146	0.9015	558887
inter	AF11-20	1140	0.9015	558887
inter	AF11-20	1146	0.9011	558887
inter	AF11-20	1140	0.9032	558887
inter	AF11-20	1136	0.9043	558887
inter	AF11-20	1154	0.9043	558887
inter	AF11-20	1133	0.9033	558887
inter	AF11-20	1131	0.9033	558887
inter	AF11-20	1143	0.9026	558887
inter	AF11-20	1142	0.9025	558887
inter	AF11-20	1140	0.9006	558887
inter	AF11-20	1136	0.9044	558887
inter	AF11-20	1133	0.9044	558887
inter	AF11-20	1141	0.9033	558887
inter	AF11-20	1135	0.9052	558887
inter	AF11-20	1132	0.9052	558887
inter	AF11-20	1145	0.901	558887
inter	AF11-20	1140	0.9015	558887
inter	AF11-20	1140	0.9032	558887
inter	AF11-20	1140	0.9015	558887
inter	AF11-20	3593	0.9675	331701
inter	AF11-20	2649	0.9802	331701
inter	AF11-20	2656	0.9806	331701
inter	AF11-20	3187	0.9787	331701
inter	AF11-20	3355	0.9862	331701
inter	AF11-20	3275	0.975	331701
inter	AF11-20	3276	0.9713	331701
inter	AF11-20	3264	0.9887	331701
inter	AF11-20	3240	0.9731	331701
inter	AF11-20	3245	0.9851	331701
inter	AF11-20	2607	0.9851	331701
inter	AF11-20	3342	0.9789	331701
inter	AF11-20	3704	0.9675	331701
inter	AF11-20	3670	0.9785	331701
inter	AF11-20	3620	0.9667	331701
inter	AF11-20	3665	0.9738	331701
inter	AF11-20	3696	0.9659	331701
inter	AF11-20	3688	0.9762	331701
inter	AF11-20	3710	0.9735	331701
inter	AF11-20	3687	0.9763	331701
inter	AF11-20	3707	0.9789	331701
inter	AF11-20	3707	0.9757	331701
inter	AF11-20	3848	0.9711	331701
inter	AF11-20	3817	0.9671	331701
inter	AF11-20	3817	0.975	331701
inter	AF11-20	3783	0.9699	331701
inter	AF11-20	2728	0.975	331701
inter	AF11-20	2740	0.9785	331701
inter	AF11-20	3828	0.964	331701
inter	AF11-20	3846	0.9769	331701
inter	AF11-20	3852	0.9694	331701
inter	AF11-20	3854	0.9731	331701
inter	AF11-20	3822	0.9771	331701
inter	AF11-20	3774	0.9645	331701
inter	AF11-20	3820	0.9752	331701
inter	AF11-20	3527	0.9614	331701
inter	AF11-20	3721	0.9614	331701
inter	AF11-20	3689	0.9757	331701
inter	AF11-20	3659	0.9758	331701
inter	AF11-20	3626	0.9633	331701
inter	AF11-20	3653	0.9708	331701
inter	AF11-20	3696	0.9667	331701
inter	AF11-20	3677	0.9707	331701
inter	AF11-20	3697	0.9716	331701
inter	AF11-20	3594	0.9716	331701
inter	AF11-20	3702	0.975	331701
inter	AF11-20	2740	0.9758	331701
inter	AF11-20	3859	0.9666	331701
inter	AF11-20	3713	0.9701	331701
inter	AF11-20	3689	0.9762	331701
inter	AF11-20	3659	0.9831	331701
inter	AF11-20	3609	0.9638	331701
inter	AF11-20	3625	0.9812	331701
inter	AF11-20	3653	0.9727	331701
inter	AF11-20	3670	0.9817	331701
inter	AF11-20	3685	0.9655	331701
inter	AF11-20	3697	0.9666	331701
inter	AF11-20	3674	0.9873	331701
inter	AF11-20	3696	0.9834	331701
inter	AF11-20	2738	0.9831	331701
inter	AF11-20	2693	0.9817	331701
inter	AF11-20	3734	0.9798	331701
inter	AF11-20	3767	0.9753	331701
inter	AF11-20	3732	0.9742	331701
inter	AF11-20	2737	0.9798	331701
inter	AF11-20	3884	0.9629	331701
inter	AF11-20	3694	0.9533	331701
inter	AF11-20	3722	0.964	331701
inter	AF11-20	3719	0.9629	331701
inter	AF11-20	3690	0.9762	331701
inter	AF11-20	3626	0.9787	331701
inter	AF11-20	3686	0.9713	331701
inter	AF11-20	3679	0.9687	331701
inter	AF11-20	3698	0.9692	331701
inter	AF11-20	3704	0.977	331701
inter	AF11-20	3598	0.9629	331701
inter	AF11-20	3647	0.9837	331701
inter	AF11-20	3697	0.9851	331701
inter	AF11-20	3931	0.964	331701
inter	AF11-20	2724	0.9837	331701
inter	AF11-20	3834	0.9751	331701
inter	AF11-20	3842	0.9718	331701
inter	AF11-20	3810	0.9768	331701
inter	AF11-20	3809	0.9683	331701
inter	AF11-20	3838	0.9786	331701
inter	AF11-20	2706	0.9751	331701
inter	AF11-20	3817	0.968	331701
inter	AF11-20	2228	0.9881	331701
inter	AF11-20	2673	0.9783	331701
inter	AF11-20	2689	0.9886	331701
inter	AF11-20	3754	0.9749	331701
inter	AF11-20	3693	0.9502	331701
inter	AF11-20	3626	0.9825	331701
inter	AF11-20	3653	0.9739	331701
inter	AF11-20	3670	0.9763	331701
inter	AF11-20	3685	0.9718	331701
inter	AF11-20	3678	0.9687	331701
inter	AF11-20	3697	0.9683	331701
inter	AF11-20	3597	0.964	331701
inter	AF11-20	3646	0.9849	331701
inter	AF11-20	3674	0.9877	331701
inter	AF11-20	3696	0.9862	331701
inter	AF11-20	3793	0.9711	331701
inter	AF11-20	3885	0.9698	331701
inter	AF11-20	3762	0.969	331701
inter	AF11-20	3761	0.9658	331701
inter	AF11-20	3761	0.972	331701
inter	AF11-20	3778	0.9698	331701
inter	AF11-20	2724	0.969	331701
inter	AF11-20	3600	0.987	331701
inter	AF11-20	3689	0.9757	331701
inter	AF11-20	3659	0.9827	331701
inter	AF11-20	3593	0.987	331701
inter	AF11-20	3626	0.9801	331701
inter	AF11-20	3654	0.9708	331701
inter	AF11-20	3702	0.9658	331701
inter	AF11-20	3679	0.9696	331701
inter	AF11-20	3684	0.9686	331701
inter	AF11-20	3697	0.9735	331701
inter	AF11-20	3703	0.9766	331701
inter	AF11-20	3597	0.9702	331701
inter	AF11-20	3674	0.9885	331701
inter	AF11-20	3676	0.9835	331701
inter	AF11-20	3696	0.9869	331701
inter	AF11-20	3815	0.9658	331701
inter	AF11-20	2737	0.9827	331701
inter	AF11-20	3816	0.9661	331701
inter	AF11-20	3834	0.981	331701
inter	AF11-20	3843	0.9691	331701
inter	AF11-20	3842	0.974	331701
inter	AF11-20	3838	0.9716	331701
inter	AF11-20	3809	0.9768	331701
inter	AF11-20	3775	0.9709	331701
inter	AF11-20	3671	0.9637	331701
inter	AF11-20	3697	0.9691	331701
inter	AF11-20	2725	0.9768	331701
inter	AF11-20	3706	0.9938	331704
inter	AF11-20	3704	0.9941	331704
inter	AF11-20	3234	0.9709	331705
inter	AF11-20	2742	0.9788	331705
inter	AF11-20	3269	0.9795	331705
inter	AF11-20	3257	0.9842	331705
inter	AF11-20	3232	0.979	331705
inter	AF11-20	3729	0.9862	331705
inter	AF11-20	3682	0.98	331705
inter	AF11-20	3626	0.9778	331705
inter	AF11-20	3680	0.971	331705
inter	AF11-20	3815	0.9737	331705
inter	AF11-20	3047	0.9699	331705
inter	AF11-20	2726	0.9771	331705
inter	AF11-20	3673	0.971	331705
inter	AF11-20	3693	0.9938	331705
inter	AF11-20	3671	0.9805	331705
inter	AF11-20	3673	0.9695	331705
inter	AF11-20	3692	0.9847	331705
inter	AF11-20	3692	0.9932	331705
inter	AF11-20	3671	0.9816	331705
inter	AF11-20	3211	0.9847	331705
inter	AF11-20	3764	0.9746	331705
inter	AF11-20	3048	0.9742	331705
inter	AF11-20	2731	0.9753	331705
inter	AF11-20	3693	0.9856	331705
inter	AF11-20	3672	0.9812	331705
inter	AF11-20	3692	0.9743	331705
inter	AF11-20	3277	0.9856	331705
inter	AF11-20	3807	0.9746	331705
inter	AF11-20	2729	0.9768	331705
inter	AF11-20	3235	0.9709	331705
inter	AF11-20	2533	0.9779	331705
inter	AF11-20	2739	0.9779	331705
inter	AF11-20	2724	0.984	331705
inter	AF11-20	3671	0.9805	331705
inter	AF11-20	3692	0.9841	331705
inter	AF11-20	3692	0.9862	331705
inter	AF11-20	3671	0.9839	331705
inter	AF11-20	3278	0.9862	331705
inter	AF11-20	2725	0.9849	331705
inter	AF11-20	3694	0.9859	331705
inter	AF11-20	3693	0.9941	331705
inter	AF11-20	3692	0.9844	331705
inter	AF11-20	3691	0.9903	331705
inter	AF11-20	3278	0.9859	331705
inter	AF11-20	3700	0.9903	331705
inter	AF11-20	3761	0.9637	331705
inter	AF11-20	3807	0.9721	331705
inter	AF11-20	3044	0.9709	331705
inter	AF11-20	3653	0.9932	331706
inter	AF11-20	3667	0.9706	331707
inter	AF11-20	2598	0.9768	331709
inter	AF11-20	2982	0.9795	331709
inter	AF11-20	3678	0.9729	331709
inter	AF11-20	3838	0.9669	331709
inter	AF11-20	3254	0.9778	331709
inter	AF11-20	2438	0.9667	331709
inter	AF11-20	3861	0.9645	331709
inter	AF11-20	3635	0.9635	331709
inter	AF11-20	3667	0.9747	331709
inter	AF11-20	3667	0.9702	331709
inter	AF11-20	3667	0.9781	331709
inter	AF11-20	3787	0.9775	331709
inter	AF11-20	3787	0.9785	331709
inter	AF11-20	3668	0.9781	331709
inter	AF11-20	3665	0.9735	331709
inter	AF11-20	3026	0.9841	331709
inter	AF11-20	3687	0.9944	331709
inter	AF11-20	3697	0.9944	331709
inter	AF11-20	3783	0.9777	331709
inter	AF11-20	3028	0.9844	331709
inter	AF11-20	3635	0.9635	331709
inter	AF11-20	3667	0.9781	331709
inter	AF11-20	2424	0.9702	331709
inter	AF11-20	3353	0.9633	331713
inter	AF11-20	2826	0.9812	331713
inter	AF11-20	2776	0.9787	331713
inter	AF11-20	2820	0.9825	331713
inter	AF11-20	3664	0.9724	331713
inter	AF11-20	2771	0.9801	331713
inter	AF11-20	3565	0.9715	331842
inter	AF11-20	3108	0.9715	331842
inter	AF11-20	3403	0.9692	331984
inter	AF11-20	3392	0.9702	331984
inter	AF11-20	3392	0.9711	331984
inter	AF11-20	3393	0.9721	331984
inter	AF11-20	3392	0.9743	331984
inter	AF11-20	3392	0.9716	331984
inter	AF11-20	3206	0.9795	332057
inter	AF11-20	3195	0.9759	332057
inter	AF11-20	3195	0.979	332057
inter	AF11-20	3196	0.9772	332057
inter	AF11-20	3195	0.979	332057
inter	AF11-20	2203	0.9795	332058
inter	AF11-20	2203	0.9759	332058
inter	AF11-20	2056	0.979	332058
inter	AF11-20	2202	0.9772	332058
inter	AF11-20	2104	0.979	332058
inter	AF11-20	3471	0.9	294346
inter	AF11-20	3279	0.9	294346
inter	AF11-20	3471	0.9	294346
inter	AF11-20	3279	0.9	294346
inter	AF11-20	3472	0.9003	294346
inter	AF11-20	3280	0.9003	294346
inter	AF11-20	3471	0.9	294346
inter	AF11-20	3280	0.9	294346
inter	AF11-20	3472	0.9	294346
inter	AF11-20	3280	0.9	294346
inter	AF11-20	3472	0.9	294346
inter	AF11-20	3279	0.9	294346
inter	AF11-20	3470	0.9002	294346
inter	AF11-20	3279	0.9002	294346
inter	AF11-20	3470	0.9	294346
inter	AF11-20	3280	0.9	294346
inter	AF11-20	3471	0.9	294346
inter	AF11-20	3280	0.9	294346
inter	AF11-20	3471	0.9	294346
inter	AF11-20	3278	0.9	294346
inter	AF11-20	3471	0.9	294346
inter	AF11-20	3279	0.9	294346
inter	AF11-20	3471	0.9	294346
inter	AF11-20	3279	0.9	294346
inter	AF11-20	3471	0.9	294346
inter	AF11-20	3279	0.9	294346
inter	AF11-20	3471	0.9	294346
inter	AF11-20	3279	0.9	294346
inter	AF11-20	3471	0.9	294346
inter	AF11-20	3279	0.9	294346
inter	AF11-20	3471	0.9003	294346
inter	AF11-20	3279	0.9003	294346
inter	AF11-20	3471	0.9	294346
inter	AF11-20	3279	0.9	294346
inter	AF11-20	1082	0.9228	0
inter	AF11-20	1082	0.9228	0
inter	AF11-20	1028	0.9266	0
inter	AF11-20	1028	0.9241	0
inter	AF11-20	1055	0.9216	0
inter	AF11-20	1024	0.9241	0
inter	AF11-20	1024	0.923	0
inter	AF11-20	1109	0.9228	0
inter	AF11-20	1080	0.9228	0
inter	AF11-20	1024	0.9228	0
inter	AF11-20	1049	0.9241	0
inter	AF11-20	1120	0.9593	0
inter	AF11-20	1120	0.9593	0
inter	AF11-20	1120	0.9584	0
inter	AF11-20	1120	0.9566	0
inter	AF11-20	1120	0.9557	0
inter	AF11-20	1120	0.9593	0
inter	AF11-20	1120	0.9584	0
inter	AF11-20	1120	0.9584	0
inter	AF11-20	1120	0.9575	0
inter	AF11-20	1120	0.9593	0
inter	AF11-20	1120	0.9593	0
inter	AF11-20	1120	0.9593	0
inter	AF11-20	1120	0.9593	0
inter	AF11-20	1120	0.9584	0
inter	AF11-20	1139	0.9593	0
inter	AF11-20	1139	0.9593	0
inter	AF11-20	1132	0.9584	0
inter	AF11-20	1132	0.9566	0
inter	AF11-20	1131	0.9557	0
inter	AF11-20	1139	0.9593	0
inter	AF11-20	1132	0.9584	0
inter	AF11-20	1132	0.9584	0
inter	AF11-20	1132	0.9575	0
inter	AF11-20	1139	0.9593	0
inter	AF11-20	1139	0.9593	0
inter	AF11-20	1139	0.9593	0
inter	AF11-20	1139	0.9593	0
inter	AF11-20	1133	0.9584	0
inter	AF11-20	2017	0.9009	81243
inter	AF11-20	2036	0.9009	81243
inter	AF11-20	2019	0.9006	81242
inter	AF11-20	2042	0.9006	81242
inter	AF11-20	2018	0.901	81242
inter	AF11-20	2042	0.901	81242
inter	AF11-20	2018	0.901	81242
inter	AF11-20	2042	0.901	81242
inter	AF11-20	2018	0.901	81242
inter	AF11-20	2042	0.901	81242
inter	AF11-20	2019	0.9006	81242
inter	AF11-20	2042	0.9006	81242
inter	AF11-20	2019	0.9006	81242
inter	AF11-20	2042	0.9006	81242
inter	AF11-20	2018	0.9005	81242
inter	AF11-20	2042	0.9005	81242
inter	AF11-20	2018	0.9005	81242
inter	AF11-20	2042	0.9005	81242
inter	AF11-20	2019	0.9006	81242
inter	AF11-20	2042	0.9006	81242
inter	AF11-20	2018	0.901	81242
inter	AF11-20	2042	0.901	81242
inter	AF11-20	2018	0.9004	81242
inter	AF11-20	2037	0.9004	81242
inter	AF11-20	2019	0.9006	22750
inter	AF11-20	2018	0.901	22750
inter	AF11-20	2018	0.901	22750
inter	AF11-20	2018	0.901	22750
inter	AF11-20	2019	0.9006	22750
inter	AF11-20	2019	0.9006	22750
inter	AF11-20	2018	0.9005	22750
inter	AF11-20	2018	0.9005	22750
inter	AF11-20	2017	0.9009	22750
inter	AF11-20	2019	0.9006	22750
inter	AF11-20	2018	0.901	22750
inter	AF11-20	2018	0.9004	22750
inter	AF11-20	2042	0.9006	22751
inter	AF11-20	2042	0.901	22751
inter	AF11-20	2042	0.901	22751
inter	AF11-20	2042	0.901	22751
inter	AF11-20	2042	0.9006	22751
inter	AF11-20	2042	0.9006	22751
inter	AF11-20	2042	0.9005	22751
inter	AF11-20	2042	0.9005	22751
inter	AF11-20	2036	0.9009	22751
inter	AF11-20	2042	0.9006	22751
inter	AF11-20	2042	0.901	22751
inter	AF11-20	2037	0.9004	22751
inter	AF11-20	1233	0.922	0
inter	AF11-20	1235	0.922	0
inter	AF11-20	1233	0.922	0
inter	AF11-20	1233	0.922	0
inter	AF11-20	1235	0.9231	0
inter	AF11-20	1233	0.922	0
inter	AF11-20	1236	0.922	0
inter	AF11-20	1228	0.9239	0
inter	AF11-20	1233	0.9239	0
inter	AF11-20	1239	0.9231	0
inter	AF11-20	1235	0.9231	0
inter	AF11-20	1233	0.9239	0
inter	AF11-20	1228	0.9239	0
inter	AF11-20	1228	0.9228	0
inter	AF11-20	1241	0.9231	0
inter	AF11-20	1232	0.9229	0
inter	AF11-20	2607	0.9217	440691
inter	AF11-20	3860	0.9782	440691
inter	AF11-20	2630	0.9802	440691
inter	AF11-20	2526	0.9807	440691
inter	AF11-20	2411	0.9708	440691
inter	AF11-20	3327	0.9713	440691
inter	AF11-20	3636	0.9673	440691
inter	AF11-20	2718	0.98	440691
inter	AF11-20	3860	0.9688	440691
inter	AF11-20	2637	0.9794	440691
inter	AF11-20	3263	0.978	440691
inter	AF11-20	2863	0.9807	440691
inter	AF11-20	2411	0.9671	440691
inter	AF11-20	3325	0.9803	440691
inter	AF11-20	2551	0.9786	440691
inter	AF11-20	2465	0.9797	440691
inter	AF11-20	2699	0.9733	440691
inter	AF11-20	2677	0.9736	440691
inter	AF11-20	2631	0.981	440691
inter	AF11-20	2632	0.9802	440691
inter	AF11-20	2475	0.9752	440691
inter	AF11-20	2528	0.9786	440691
inter	AF11-20	2243	0.9697	440691
inter	AF11-20	3324	0.9748	440691
inter	AF11-20	2596	0.9803	440691
inter	AF11-20	2716	0.9804	440691
inter	AF11-20	2699	0.9747	440691
inter	AF11-20	2605	0.922	440691
inter	AF11-20	2679	0.9658	440691
inter	AF11-20	3858	0.9755	440691
inter	AF11-20	2999	0.9779	440691
inter	AF11-20	2480	0.9748	440691
inter	AF11-20	2366	0.9699	440691
inter	AF11-20	2526	0.9774	440691
inter	AF11-20	2361	0.9716	440691
inter	AF11-20	2587	0.9802	440691
inter	AF11-20	2719	0.9792	440691
inter	AF11-20	2699	0.9672	440691
inter	AF11-20	2606	0.9224	440691
inter	AF11-20	3295	0.9712	440691
inter	AF11-20	2629	0.9805	440691
inter	AF11-20	2479	0.9748	440691
inter	AF11-20	2525	0.9786	440691
inter	AF11-20	2586	0.9814	440691
inter	AF11-20	3677	0.9727	440691
inter	AF11-20	2715	0.9812	440691
inter	AF11-20	2481	0.9091	440691
inter	AF11-20	2617	0.9762	440691
inter	AF11-20	2631	0.981	440691
inter	AF11-20	2670	0.971	440691
inter	AF11-20	4126	0.9626	440691
inter	AF11-20	3042	0.9799	440691
inter	AF11-20	3305	0.9628	440691
inter	AF11-20	2471	0.9791	440691
inter	AF11-20	3679	0.976	440691
inter	AF11-20	3227	0.9725	440691
inter	AF11-20	2717	0.9808	440691
inter	AF11-20	2688	0.9774	440691
inter	AF11-20	3180	0.953	440691
inter	AF11-20	3973	0.96	440691
inter	AF11-20	3665	0.9797	440691
inter	AF11-20	2630	0.9802	440691
inter	AF11-20	3703	0.9701	440691
inter	AF11-20	2479	0.9753	440691
inter	AF11-20	3063	0.9723	440691
inter	AF11-20	3313	0.9607	440691
inter	AF11-20	2409	0.9704	440691
inter	AF11-20	2718	0.9796	440691
inter	AF11-20	2700	0.9672	440691
inter	AF11-20	2507	0.9116	440691
inter	AF11-20	3485	0.9666	440691
inter	AF11-20	2640	0.9771	440691
inter	AF11-20	2147	0.9727	440691
inter	AF11-20	2547	0.9799	440691
inter	AF11-20	2720	0.9797	440691
inter	AF11-20	2474	0.9729	440691
inter	AF11-20	2623	0.9202	440691
inter	AF11-20	2641	0.9779	440691
inter	AF11-20	2610	0.9765	440691
inter	AF11-20	2550	0.9717	440691
inter	AF11-20	2720	0.9793	440691
inter	AF11-20	2691	0.969	440691
inter	AF11-20	2631	0.9786	440691
inter	AF11-20	2526	0.9783	440691
inter	AF11-20	2319	0.9747	440691
inter	AF11-20	2716	0.9808	440691
inter	AF11-20	2690	0.9766	440691
inter	AF11-20	2521	0.9666	440691
inter	AF11-20	2522	0.9747	440692
inter	AF11-20	1116	0.9421	0
inter	AF11-20	1119	0.94	0
inter	AF11-20	1114	0.9421	0
inter	AF11-20	1114	0.9409	0
inter	AF11-20	1116	0.9409	0
inter	AF11-20	1116	0.9409	0
inter	AF11-20	1110	0.9406	0
inter	AF11-20	1119	0.94	0
inter	AF11-20	1115	0.9409	0
inter	AF11-20	1110	0.9431	0
inter	AF11-20	1111	0.9378	0
inter	AF11-20	1111	0.9431	0
inter	AF11-20	1119	0.94	0
inter	AF11-20	1115	0.941	0
inter	AF11-20	1115	0.9409	0
inter	AF11-20	1115	0.9409	0
inter	AF11-20	1116	0.9421	0
inter	AF11-20	1114	0.9381	0
inter	AF11-20	1119	0.94	0
inter	AF11-20	1115	0.9421	0
inter	AF11-20	1122	0.9069	0
inter	AF11-20	1122	0.9069	0
inter	AF11-20	1121	0.9078	0
inter	AF11-20	1124	0.9077	0
inter	AF11-20	1124	0.9028	0
inter	AF11-20	1122	0.9078	0
inter	AF11-20	1122	0.9069	0
inter	AF11-20	1121	0.9069	0
inter	AF11-20	1123	0.905	0
inter	AF11-20	1122	0.9059	0
inter	AF11-20	1125	0.9069	0
inter	AF11-20	1122	0.9069	0
inter	AF11-20	1105	0.9069	0
inter	AF11-20	1105	0.9069	0
inter	AF11-20	1105	0.9078	0
inter	AF11-20	1105	0.9077	0
inter	AF11-20	1108	0.9028	0
inter	AF11-20	1104	0.9078	0
inter	AF11-20	1105	0.9069	0
inter	AF11-20	1105	0.9069	0
inter	AF11-20	1103	0.905	0
inter	AF11-20	1103	0.9059	0
inter	AF11-20	1105	0.9069	0
inter	AF11-20	1105	0.9069	0
inter	AF11-20	2079	0.9966	553661
inter	AF11-20	2070	0.9782	553661
inter	AF11-20	2079	0.9966	553661
inter	AF11-20	2079	0.9782	553661
inter	AF11-20	2079	0.9995	553661
inter	AF11-20	2070	0.9772	553661
inter	AF11-20	2079	0.9995	553661
inter	AF11-20	2079	0.9772	553661
inter	AF11-20	2079	0.999	553661
inter	AF11-20	2070	0.9758	553661
inter	AF11-20	2079	0.999	553661
inter	AF11-20	2079	0.9758	553661
inter	AF11-20	2079	0.9985	553661
inter	AF11-20	2070	0.9772	553661
inter	AF11-20	2079	0.9985	553661
inter	AF11-20	2079	0.9772	553661
inter	AF11-20	2079	0.9995	553661
inter	AF11-20	2070	0.9748	553661
inter	AF11-20	2079	0.9995	553661
inter	AF11-20	2079	0.9748	553661
inter	AF11-20	2079	0.9995	553661
inter	AF11-20	2070	0.9748	553661
inter	AF11-20	2079	0.9995	553661
inter	AF11-20	2079	0.9748	553661
inter	AF11-20	2079	0.9966	553661
inter	AF11-20	2070	0.9782	553661
inter	AF11-20	2079	0.9966	553661
inter	AF11-20	2079	0.9782	553661
inter	AF11-20	2079	0.9961	553661
inter	AF11-20	2070	0.9782	553661
inter	AF11-20	2079	0.9961	553661
inter	AF11-20	2079	0.9782	553661
inter	AF11-20	2079	0.9966	553661
inter	AF11-20	2070	0.9782	553661
inter	AF11-20	2079	0.9966	553661
inter	AF11-20	2079	0.9782	553661
inter	AF11-20	2079	0.9995	553661
inter	AF11-20	2070	0.9748	553661
inter	AF11-20	2079	0.9995	553661
inter	AF11-20	2079	0.9748	553661
inter	AF11-20	2079	0.9966	553661
inter	AF11-20	2070	0.9782	553661
inter	AF11-20	2079	0.9966	553661
inter	AF11-20	2079	0.9782	553661
inter	AF11-20	2079	0.9995	553661
inter	AF11-20	2070	0.9758	553661
inter	AF11-20	2079	0.9995	553661
inter	AF11-20	2079	0.9758	553661
inter	AF11-20	2079	0.9966	567097
inter	AF11-20	2070	0.9782	567097
inter	AF11-20	2079	0.9966	567097
inter	AF11-20	2079	0.9782	567097
inter	AF11-20	2079	0.9995	567097
inter	AF11-20	2070	0.9772	567097
inter	AF11-20	2079	0.9995	567097
inter	AF11-20	2079	0.9772	567097
inter	AF11-20	2079	0.999	567097
inter	AF11-20	2070	0.9758	567097
inter	AF11-20	2079	0.999	567097
inter	AF11-20	2079	0.9758	567097
inter	AF11-20	2079	0.9985	567097
inter	AF11-20	2070	0.9772	567097
inter	AF11-20	2079	0.9985	567097
inter	AF11-20	2079	0.9772	567097
inter	AF11-20	2079	0.9995	567097
inter	AF11-20	2070	0.9748	567097
inter	AF11-20	2079	0.9995	567097
inter	AF11-20	2079	0.9748	567097
inter	AF11-20	2079	0.9995	567097
inter	AF11-20	2070	0.9748	567097
inter	AF11-20	2079	0.9995	567097
inter	AF11-20	2079	0.9748	567097
inter	AF11-20	2079	0.9966	567097
inter	AF11-20	2070	0.9782	567097
inter	AF11-20	2079	0.9966	567097
inter	AF11-20	2079	0.9782	567097
inter	AF11-20	2079	0.9961	567097
inter	AF11-20	2070	0.9782	567097
inter	AF11-20	2079	0.9961	567097
inter	AF11-20	2079	0.9782	567097
inter	AF11-20	2079	0.9966	567097
inter	AF11-20	2070	0.9782	567097
inter	AF11-20	2079	0.9966	567097
inter	AF11-20	2079	0.9782	567097
inter	AF11-20	2079	0.9995	567097
inter	AF11-20	2070	0.9748	567097
inter	AF11-20	2079	0.9995	567097
inter	AF11-20	2079	0.9748	567097
inter	AF11-20	2079	0.9966	567097
inter	AF11-20	2070	0.9782	567097
inter	AF11-20	2079	0.9966	567097
inter	AF11-20	2079	0.9782	567097
inter	AF11-20	2079	0.9995	567097
inter	AF11-20	2070	0.9758	567097
inter	AF11-20	2079	0.9995	567097
inter	AF11-20	2079	0.9758	567097
inter	AF11-20	3861	0.9752	50195
inter	AF11-20	3860	0.9775	50195
inter	AF11-20	3859	0.9775	50195
inter	AF11-20	3861	0.9775	50195
inter	AF11-20	3860	0.9771	50195
inter	AF11-20	3859	0.9779	50195
inter	AF11-20	3860	0.9775	50195
inter	AF11-20	3860	0.9775	50195
inter	AF11-20	3860	0.9775	50195
inter	AF11-20	3861	0.9752	50195
inter	AF11-20	3862	0.9775	50195
inter	AF11-20	1372	0.9186	431874
inter	AF11-20	1667	0.9006	431874
inter	AF11-20	1372	0.9177	431874
inter	AF11-20	1668	0.9012	431874
inter	AF11-20	1372	0.9161	431874
inter	AF11-20	1372	0.9186	431874
inter	AF11-20	1372	0.9186	431874
inter	AF11-20	1372	0.9186	431874
inter	AF11-20	1372	0.9186	431874
inter	AF11-20	1372	0.9186	431874
inter	AF11-20	1669	0.9	431874
inter	AF11-20	1981	0.9747	0
inter	AF11-20	1976	0.9777	0
inter	AF11-20	2006	0.9746	0
inter	AF11-20	1976	0.9782	0
inter	AF11-20	1994	0.9758	0
inter	AF11-20	1976	0.9777	0
inter	AF11-20	2006	0.9781	0
inter	AF11-20	2006	0.9781	0
inter	AF11-20	1988	0.9788	0
inter	AF11-20	1976	0.9766	0
inter	AF11-20	1976	0.9777	0
inter	AF11-20	1994	0.9753	0
inter	AF11-20	1994	0.9773	0
inter	AF11-20	1976	0.9736	0
inter	AF11-20	2114	0.9747	0
inter	AF11-20	2114	0.9777	0
inter	AF11-20	1988	0.9746	0
inter	AF11-20	2114	0.9782	0
inter	AF11-20	2115	0.9758	0
inter	AF11-20	2114	0.9777	0
inter	AF11-20	2114	0.9781	0
inter	AF11-20	2114	0.9781	0
inter	AF11-20	2114	0.9788	0
inter	AF11-20	2113	0.9766	0
inter	AF11-20	2114	0.9777	0
inter	AF11-20	1989	0.9753	0
inter	AF11-20	2114	0.9773	0
inter	AF11-20	2115	0.9736	0
inter	AF11-20	1086	0.9069	0
inter	AF11-20	1086	0.9069	0
inter	AF11-20	1086	0.9069	0
inter	AF11-20	1086	0.9069	0
inter	AF11-20	1086	0.9051	0
inter	AF11-20	1086	0.906	0
inter	AF11-20	1086	0.9069	0
inter	AF11-20	1086	0.9069	0
inter	AF11-20	1086	0.906	0
inter	AF11-20	1086	0.9069	0
inter	AF11-20	1086	0.9069	0
inter	AF11-20	1086	0.9069	0
inter	AF11-20	1086	0.9069	0
inter	AF11-20	1086	0.9069	0
inter	AF11-20	1086	0.9069	0
inter	AF11-20	1086	0.9069	0
inter	AF11-20	1086	0.9062	0
inter	AF11-20	1086	0.906	0
inter	AF11-20	1086	0.9069	0
inter	AF11-20	1086	0.9069	0
inter	AF11-20	1107	0.9069	0
inter	AF11-20	1107	0.9069	0
inter	AF11-20	1107	0.9069	0
inter	AF11-20	1107	0.9069	0
inter	AF11-20	1108	0.9051	0
inter	AF11-20	1108	0.906	0
inter	AF11-20	1107	0.9069	0
inter	AF11-20	1108	0.9069	0
inter	AF11-20	1108	0.906	0
inter	AF11-20	1107	0.9069	0
inter	AF11-20	1108	0.9069	0
inter	AF11-20	1108	0.9069	0
inter	AF11-20	1107	0.9069	0
inter	AF11-20	1107	0.9069	0
inter	AF11-20	1108	0.9069	0
inter	AF11-20	1108	0.9069	0
inter	AF11-20	1111	0.9062	0
inter	AF11-20	1107	0.906	0
inter	AF11-20	1107	0.9069	0
inter	AF11-20	1107	0.9069	0
inter	AF11-20	1185	0.9016	0
inter	AF11-20	1185	0.9008	0
inter	AF11-20	1185	0.9008	0
inter	AF11-20	1185	0.9016	0
inter	AF11-20	1185	0.9016	0
inter	AF11-20	1185	0.9008	0
inter	AF11-20	1185	0.9016	0
inter	AF11-20	1185	0.9008	0
inter	AF11-20	1185	0.9008	0
inter	AF11-20	1185	0.9016	0
inter	AF11-20	1187	0.9009	0
inter	AF11-20	1185	0.9016	0
inter	AF11-20	1185	0.9008	0
inter	AF11-20	1185	0.9016	0
inter	AF11-20	1126	0.9016	0
inter	AF11-20	1126	0.9008	0
inter	AF11-20	1126	0.9008	0
inter	AF11-20	1126	0.9016	0
inter	AF11-20	1126	0.9016	0
inter	AF11-20	1126	0.9008	0
inter	AF11-20	1126	0.9016	0
inter	AF11-20	1126	0.9008	0
inter	AF11-20	1126	0.9008	0
inter	AF11-20	1126	0.9016	0
inter	AF11-20	1128	0.9009	0
inter	AF11-20	1126	0.9016	0
inter	AF11-20	1126	0.9008	0
inter	AF11-20	1126	0.9016	0
inter	AF11-20	2744	0.9199	5593
inter	AF11-20	2745	0.9188	5593
inter	AF11-20	7073	0.9685	0
inter	AF11-20	7075	0.9684	0
inter	AF11-20	7075	0.9681	0
inter	AF11-20	7075	0.9684	0
inter	AF11-20	7073	0.9685	0
inter	AF11-20	7073	0.9684	0
inter	AF11-20	7073	0.9688	0
inter	AF11-20	7075	0.9683	0
inter	AF11-20	7073	0.9677	0
inter	AF11-20	7073	0.9684	0
inter	AF11-20	7073	0.9691	0
inter	AF11-20	7071	0.9691	0
inter	AF11-20	7073	0.9691	0
inter	AF11-20	7073	0.9689	0
inter	AF11-20	7073	0.969	0
inter	AF11-20	7071	0.9688	0
inter	AF11-20	7073	0.969	0
inter	AF11-20	7073	0.9689	0
inter	AF11-20	7090	0.9685	0
inter	AF11-20	7082	0.9684	0
inter	AF11-20	7077	0.9685	0
inter	AF11-20	7080	0.9684	0
inter	AF11-20	7083	0.9688	0
inter	AF11-20	7077	0.9683	0
inter	AF11-20	7080	0.9684	0
inter	AF11-20	7085	0.9691	0
inter	AF11-20	7088	0.9691	0
inter	AF11-20	7088	0.9691	0
inter	AF11-20	7085	0.9689	0
inter	AF11-20	7078	0.969	0
inter	AF11-20	7088	0.9688	0
inter	AF11-20	7080	0.969	0
inter	AF11-20	7081	0.9689	0
inter	AF11-20	1120	0.9693	0
inter	AF11-20	1125	0.9676	0
inter	AF11-20	1120	0.9684	0
inter	AF11-20	1120	0.9693	0
inter	AF11-20	1120	0.9693	0
inter	AF11-20	1120	0.9684	0
inter	AF11-20	1120	0.9684	0
inter	AF11-20	1120	0.9684	0
inter	AF11-20	1120	0.9693	0
inter	AF11-20	1120	0.9693	0
inter	AF11-20	1120	0.9693	0
inter	AF11-20	1110	0.9693	0
inter	AF11-20	1115	0.9676	0
inter	AF11-20	1110	0.9684	0
inter	AF11-20	1110	0.9693	0
inter	AF11-20	1111	0.9693	0
inter	AF11-20	1110	0.9684	0
inter	AF11-20	1110	0.9684	0
inter	AF11-20	1110	0.9684	0
inter	AF11-20	1110	0.9693	0
inter	AF11-20	1110	0.9693	0
inter	AF11-20	1110	0.9693	0
inter	AF11-20	1066	0.9572	43
inter	AF11-20	1066	0.9572	43
inter	AF11-20	1066	0.9572	43
inter	AF11-20	1066	0.9572	43
inter	AF11-20	1066	0.9572	43
inter	AF11-20	1055	0.9572	43
inter	AF11-20	1055	0.9572	43
inter	AF11-20	1055	0.9572	43
inter	AF11-20	1055	0.9572	43
inter	AF11-20	1055	0.9572	43
inter	AF11-20	3672	0.9078	41691
inter	AF11-20	3672	0.9081	41691
inter	AF11-20	3672	0.9081	41691
inter	AF11-20	3672	0.9078	41691
inter	AF11-20	3672	0.9081	41691
inter	AF11-20	3672	0.9078	41691
inter	AF11-20	3672	0.9078	41691
inter	AF11-20	3672	0.9078	41691
inter	AF11-20	3672	0.9081	41691
inter	AF11-20	3672	0.9078	41691
inter	AF11-20	3672	0.9078	41691
inter	AF11-20	3672	0.9081	41691
inter	AF11-20	3672	0.9078	41691
inter	AF11-20	3672	0.9081	41691
inter	AF11-20	3672	0.9078	41691
inter	AF11-20	1848	0.9789	155980
inter	AF11-20	1848	0.9789	155980
inter	AF11-20	1848	0.9789	155980
inter	AF11-20	1848	0.9789	155980
inter	AF11-20	1848	0.9783	155980
inter	AF11-20	1848	0.9794	155980
inter	AF11-20	1848	0.9783	155980
inter	AF11-20	1848	0.9789	155980
inter	AF11-20	1848	0.9789	155980
inter	AF11-20	1848	0.9783	155980
inter	AF11-20	1846	0.98	155980
inter	AF11-20	1848	0.9794	155980
inter	AF11-20	1848	0.9789	155980
inter	AF11-20	1095	0.9679	0
inter	AF11-20	1095	0.9688	0
inter	AF11-20	1095	0.9688	0
inter	AF11-20	1095	0.9688	0
inter	AF11-20	1095	0.9688	0
inter	AF11-20	1095	0.9688	0
inter	AF11-20	1095	0.9688	0
inter	AF11-20	1095	0.9679	0
inter	AF11-20	1095	0.9679	0
inter	AF11-20	1095	0.9679	0
inter	AF11-20	1095	0.9679	0
inter	AF11-20	1093	0.9679	0
inter	AF11-20	1096	0.9688	0
inter	AF11-20	1096	0.9688	0
inter	AF11-20	1096	0.9688	0
inter	AF11-20	1096	0.9688	0
inter	AF11-20	1096	0.9688	0
inter	AF11-20	1096	0.9688	0
inter	AF11-20	1096	0.9679	0
inter	AF11-20	1093	0.9679	0
inter	AF11-20	1093	0.9679	0
inter	AF11-20	1096	0.9679	0
inter	AF11-20	1880	0.9094	0
inter	AF11-20	1880	0.9094	0
inter	AF11-20	1880	0.9094	0
inter	AF11-20	1880	0.9088	0
inter	AF11-20	1880	0.9094	0
inter	AF11-20	1880	0.9088	0
inter	AF11-20	1880	0.9094	0
inter	AF11-20	1880	0.9094	0
inter	AF11-20	1880	0.9094	0
inter	AF11-20	1880	0.9094	0
inter	AF11-20	1880	0.9088	0
inter	AF11-20	2457	0.9094	0
inter	AF11-20	2458	0.9094	0
inter	AF11-20	2457	0.9094	0
inter	AF11-20	2457	0.9088	0
inter	AF11-20	2457	0.9094	0
inter	AF11-20	2461	0.9088	0
inter	AF11-20	2457	0.9094	0
inter	AF11-20	2457	0.9094	0
inter	AF11-20	2457	0.9094	0
inter	AF11-20	2457	0.9094	0
inter	AF11-20	2461	0.9088	0
inter	AF11-20	5169	0.9043	1314982
inter	AF11-20	5169	0.9043	1314982
inter	AF11-20	5174	0.9051	1314982
inter	AF11-20	5169	0.9043	1314982
inter	AF11-20	5169	0.9041	1314982
inter	AF11-20	5170	0.9037	1314982
inter	AF11-20	5169	0.9043	1314982
inter	AF11-20	5170	0.9045	1314982
inter	AF11-20	5169	0.9045	1314982
inter	AF11-20	5169	0.9043	1314982
inter	AF11-20	5174	0.9041	1314982
inter	AF11-20	5170	0.9045	1314982
inter	AF11-20	5169	0.9043	1314982
inter	AF11-20	5170	0.9043	1314982
inter	AF11-20	6811	0.9042	745356
inter	AF11-20	4790	0.9075	745356
inter	AF11-20	4790	0.9077	745356
inter	AF11-20	5185	0.9075	745356
inter	AF11-20	5192	0.9077	745356
inter	AF11-20	6465	0.911	745356
inter	AF11-20	6443	0.9028	745356
inter	AF11-20	5339	0.9003	745356
inter	AF11-20	5653	0.9167	745356
inter	AF11-20	5017	0.9015	745356
inter	AF11-20	4845	0.9017	745356
inter	AF11-20	7056	0.9006	745356
inter	AF11-20	7044	0.9029	745356
inter	AF11-20	7012	0.9033	745356
inter	AF11-20	6598	0.9042	745356
inter	AF11-20	6208	0.9162	745356
inter	AF11-20	6877	0.9162	745356
inter	AF11-20	4809	0.9017	745356
inter	AF11-20	5139	0.9015	745356
inter	AF11-20	6465	0.911	745356
inter	AF11-20	6443	0.9028	745356
inter	AF11-20	5346	0.9001	745356
inter	AF11-20	5652	0.9174	745356
inter	AF11-20	5017	0.9017	745356
inter	AF11-20	4845	0.9017	745356
inter	AF11-20	7042	0.9032	745356
inter	AF11-20	6208	0.9162	745356
inter	AF11-20	6877	0.9162	745356
inter	AF11-20	4809	0.9017	745356
inter	AF11-20	5139	0.9017	745356
inter	AF11-20	6598	0.9041	745356
inter	AF11-20	6598	0.9047	745356
inter	AF11-20	6598	0.9044	745356
inter	AF11-20	6598	0.9047	745356
inter	AF11-20	6598	0.9052	745356
inter	AF11-20	6598	0.9047	745356
inter	AF11-20	6598	0.9041	745356
inter	AF11-20	6598	0.9047	745356
inter	AF11-20	6598	0.9041	745356
inter	AF11-20	6598	0.9041	745356
inter	AF11-20	6598	0.9045	745356
inter	AF11-20	6598	0.9041	745356
inter	AF11-20	6598	0.9041	745356
inter	AF11-20	6598	0.9034	745356
inter	AF11-20	6681	0.9068	745357
inter	AF11-20	6810	0.9055	745357
inter	AF11-20	7012	0.9047	745357
inter	AF11-20	6598	0.9055	745357
inter	AF11-20	5400	0.9003	745369
inter	AF11-20	6715	0.9048	745996
inter	AF11-20	6714	0.906	745996
inter	AF11-20	5213	0.9064	746016
inter	AF11-20	5214	0.9067	746016
inter	AF11-20	4076	0.9043	748055
inter	AF11-20	4076	0.9048	748055
inter	AF11-20	3672	0.9097	748243
inter	AF11-20	3672	0.9097	748243
inter	AF11-20	3696	0.9097	748245
inter	AF11-20	3699	0.9049	748245
inter	AF11-20	3696	0.9097	748245
inter	AF11-20	3699	0.9049	748245
inter	AF11-20	3028	0.9005	748259
inter	AF11-20	3028	0.9005	748259
inter	AF11-20	4048	0.9045	748272
inter	AF11-20	4048	0.9045	748272
inter	AF11-20	3106	0.9009	748274
inter	AF11-20	3283	0.9045	748274
inter	AF11-20	3106	0.9005	748274
inter	AF11-20	3283	0.9045	748274
inter	AF11-20	1517	0.9063	0
inter	AF11-20	1517	0.9063	0
inter	AF11-20	1542	0.9079	0
inter	AF11-20	1516	0.9069	0
inter	AF11-20	1516	0.9056	0
inter	AF11-20	1512	0.906	0
inter	AF11-20	1515	0.9062	0
inter	AF11-20	1516	0.9076	0
inter	AF11-20	1516	0.9063	0
inter	AF11-20	1517	0.9063	0
inter	AF11-20	1553	0.9059	0
inter	AF11-20	1523	0.906	0
inter	AF11-20	1516	0.9063	0
inter	AF11-20	1556	0.9055	0
inter	AF11-20	1516	0.9063	0
inter	AF11-20	1516	0.9063	0
inter	AF11-20	1517	0.9063	0
inter	AF11-20	1540	0.9064	0
inter	AF11-20	1516	0.9063	0
inter	AF11-20	1919	0.9063	0
inter	AF11-20	1919	0.9063	0
inter	AF11-20	1918	0.9079	0
inter	AF11-20	1918	0.9069	0
inter	AF11-20	1914	0.9056	0
inter	AF11-20	1918	0.906	0
inter	AF11-20	1919	0.9062	0
inter	AF11-20	1918	0.9076	0
inter	AF11-20	1920	0.9063	0
inter	AF11-20	1920	0.9063	0
inter	AF11-20	1914	0.9059	0
inter	AF11-20	1918	0.906	0
inter	AF11-20	1920	0.9063	0
inter	AF11-20	1918	0.9055	0
inter	AF11-20	1918	0.9063	0
inter	AF11-20	1918	0.9063	0
inter	AF11-20	1918	0.9063	0
inter	AF11-20	1920	0.9064	0
inter	AF11-20	1914	0.9063	0
inter	AF11-20	2167	0.906	0
inter	AF11-20	2243	0.906	0
inter	AF11-20	2167	0.906	0
inter	AF11-20	2242	0.906	0
inter	AF11-20	2167	0.9055	0
inter	AF11-20	2242	0.9055	0
inter	AF11-20	2167	0.906	0
inter	AF11-20	2243	0.906	0
inter	AF11-20	2167	0.9069	0
inter	AF11-20	2243	0.9069	0
inter	AF11-20	2167	0.9064	0
inter	AF11-20	2243	0.9064	0
inter	AF11-20	2167	0.906	0
inter	AF11-20	2243	0.906	0
inter	AF11-20	2167	0.9055	0
inter	AF11-20	2242	0.9055	0
inter	AF11-20	2167	0.906	0
inter	AF11-20	2242	0.906	0
inter	AF11-20	2168	0.9064	0
inter	AF11-20	2243	0.9064	0
inter	AF11-20	2167	0.9055	0
inter	AF11-20	2243	0.9055	0
inter	AF11-20	2167	0.906	0
inter	AF11-20	2242	0.906	0
inter	AF11-20	2168	0.9069	0
inter	AF11-20	2242	0.9069	0
inter	AF11-20	2167	0.905	0
inter	AF11-20	2242	0.905	0
inter	AF11-20	2168	0.906	0
inter	AF11-20	2243	0.906	0
inter	AF11-20	2167	0.9064	0
inter	AF11-20	2243	0.9064	0
inter	AF11-20	2167	0.9069	0
inter	AF11-20	2243	0.9069	0
inter	AF11-20	2167	0.905	0
inter	AF11-20	2243	0.905	0
inter	AF11-20	2168	0.9064	0
inter	AF11-20	2243	0.9064	0
inter	AF11-20	2932	0.9238	0
inter	AF11-20	2932	0.9238	0
inter	AF11-20	2932	0.9243	0
inter	AF11-20	2932	0.923	0
inter	AF11-20	2932	0.9238	0
inter	AF11-20	2932	0.9238	0
inter	AF11-20	2932	0.923	0
inter	AF11-20	2932	0.9238	0
inter	AF11-20	2924	0.9233	0
inter	AF11-20	2932	0.9238	0
inter	AF11-20	2932	0.9238	0
inter	AF11-20	2929	0.923	0
inter	AF11-20	2932	0.9234	0
inter	AF11-20	2932	0.923	0
inter	AF11-20	2938	0.9222	0
inter	AF11-20	2938	0.9227	0
inter	AF11-20	2932	0.9238	0
inter	AF11-20	2932	0.9238	0
inter	AF11-20	2372	0.9238	0
inter	AF11-20	2372	0.9238	0
inter	AF11-20	2372	0.9243	0
inter	AF11-20	2372	0.923	0
inter	AF11-20	2372	0.9238	0
inter	AF11-20	2372	0.9238	0
inter	AF11-20	2372	0.923	0
inter	AF11-20	2372	0.9238	0
inter	AF11-20	2372	0.9233	0
inter	AF11-20	2372	0.9238	0
inter	AF11-20	2372	0.9238	0
inter	AF11-20	2373	0.923	0
inter	AF11-20	2372	0.9234	0
inter	AF11-20	2372	0.923	0
inter	AF11-20	2372	0.9222	0
inter	AF11-20	2372	0.9227	0
inter	AF11-20	2372	0.9238	0
inter	AF11-20	2372	0.9238	0
inter	AF11-20	1760	0.904	188373
inter	AF11-20	1759	0.9168	188373
inter	AF11-20	1741	0.9166	188373
inter	AF11-20	1770	0.9166	188373
inter	AF11-20	1774	0.9001	188372
inter	AF11-20	1769	0.9001	188372
inter	AF11-20	1774	0.9013	188372
inter	AF11-20	1769	0.9013	188372
inter	AF11-20	1774	0.9007	188372
inter	AF11-20	1769	0.9007	188372
inter	AF11-20	1774	0.9001	188372
inter	AF11-20	1769	0.9001	188372
inter	AF11-20	1774	0.9013	188372
inter	AF11-20	1769	0.9013	188372
inter	AF11-20	1780	0.904	188372
inter	AF11-20	1796	0.9168	188372
inter	AF11-20	1774	0.9013	188372
inter	AF11-20	1769	0.9013	188372
inter	AF11-20	1774	0.9001	188372
inter	AF11-20	1769	0.9001	188372
inter	AF11-20	1774	0.9001	188372
inter	AF11-20	1769	0.9001	188372
inter	AF11-20	1774	0.9001	188372
inter	AF11-20	1769	0.9001	188372
inter	AF11-20	1774	0.9007	188372
inter	AF11-20	1769	0.9007	188372
inter	AF11-20	1769	0.9001	70419
inter	AF11-20	1769	0.9013	70419
inter	AF11-20	1769	0.9007	70419
inter	AF11-20	1769	0.9001	70419
inter	AF11-20	1769	0.9013	70419
inter	AF11-20	1780	0.904	70419
inter	AF11-20	1796	0.9168	70419
inter	AF11-20	1769	0.9013	70419
inter	AF11-20	1769	0.9001	70419
inter	AF11-20	1769	0.9001	70419
inter	AF11-20	1769	0.9001	70419
inter	AF11-20	1769	0.9007	70419
inter	AF11-20	2013	0.9822	0
inter	AF11-20	2013	0.9822	0
inter	AF11-20	2013	0.9822	0
inter	AF11-20	2013	0.9822	0
inter	AF11-20	2013	0.9822	0
inter	AF11-20	2013	0.9822	0
inter	AF11-20	2013	0.9822	0
inter	AF11-20	2013	0.9822	0
inter	AF11-20	2013	0.9822	0
inter	AF11-20	2013	0.9822	0
inter	AF11-20	2013	0.9822	0
inter	AF11-20	2013	0.9822	0
inter	AF11-20	2013	0.9822	0
inter	AF11-20	2013	0.9822	0
inter	AF11-20	2013	0.9822	0
inter	AF11-20	2013	0.9822	0
inter	AF11-20	2013	0.9822	0
inter	AF11-20	2013	0.9822	0
inter	AF11-20	2013	0.9822	0
inter	AF11-20	2013	0.9822	0
inter	AF11-20	2013	0.9822	0
inter	AF11-20	1385	0.9826	0
inter	AF11-20	1385	0.9826	0
inter	AF11-20	1385	0.9826	0
inter	AF11-20	1385	0.9826	0
inter	AF11-20	1385	0.9826	0
inter	AF11-20	1385	0.9826	0
inter	AF11-20	1385	0.9826	0
inter	AF11-20	1385	0.9826	0
inter	AF11-20	1385	0.9826	0
inter	AF11-20	1385	0.9826	0
inter	AF11-20	1385	0.9826	0
inter	AF11-20	1385	0.9826	0
inter	AF11-20	1385	0.9826	0
inter	AF11-20	1385	0.9826	0
inter	AF11-20	1385	0.9826	0
inter	AF11-20	1385	0.9826	0
inter	AF11-20	1385	0.9826	0
inter	AF11-20	1385	0.9826	0
inter	AF11-20	1385	0.9826	0
inter	AF11-20	1385	0.9826	0
inter	AF11-20	1385	0.9826	0
inter	AF11-20	1559	0.9889	0
inter	AF11-20	1559	0.9889	0
inter	AF11-20	1559	0.9889	0
inter	AF11-20	1559	0.9889	0
inter	AF11-20	1559	0.9889	0
inter	AF11-20	1559	0.9889	0
inter	AF11-20	1559	0.9889	0
inter	AF11-20	1559	0.9889	0
inter	AF11-20	1559	0.9889	0
inter	AF11-20	1559	0.9889	0
inter	AF11-20	1559	0.9889	0
inter	AF11-20	1559	0.9889	0
inter	AF11-20	1559	0.9889	0
inter	AF11-20	1559	0.9889	0
inter	AF11-20	1559	0.9889	0
inter	AF11-20	1559	0.9889	0
inter	AF11-20	1559	0.9889	0
inter	AF11-20	1559	0.9889	0
inter	AF11-20	1559	0.9889	0
inter	AF11-20	1559	0.9889	0
inter	AF11-20	1559	0.9889	0
inter	AF11-20	2387	0.971	0
inter	AF11-20	2387	0.971	0
inter	AF11-20	2387	0.971	0
inter	AF11-20	2387	0.971	0
inter	AF11-20	2387	0.971	0
inter	AF11-20	2387	0.971	0
inter	AF11-20	2387	0.971	0
inter	AF11-20	2387	0.971	0
inter	AF11-20	2387	0.971	0
inter	AF11-20	2387	0.971	0
inter	AF11-20	2387	0.971	0
inter	AF11-20	2387	0.971	0
inter	AF11-20	2387	0.971	0
inter	AF11-20	2387	0.971	0
inter	AF11-20	2387	0.971	0
inter	AF11-20	2387	0.971	0
inter	AF11-20	2387	0.971	0
inter	AF11-20	2387	0.971	0
inter	AF11-20	2387	0.971	0
inter	AF11-20	2387	0.971	0
inter	AF11-20	2387	0.971	0
inter	AF11-20	2531	0.9689	0
inter	AF11-20	2531	0.9689	0
inter	AF11-20	2531	0.9689	0
inter	AF11-20	2531	0.9689	0
inter	AF11-20	2531	0.9689	0
inter	AF11-20	2531	0.9689	0
inter	AF11-20	2531	0.9689	0
inter	AF11-20	2531	0.9689	0
inter	AF11-20	2531	0.9689	0
inter	AF11-20	2531	0.9689	0
inter	AF11-20	2531	0.9689	0
inter	AF11-20	2531	0.9689	0
inter	AF11-20	2531	0.9689	0
inter	AF11-20	2531	0.9689	0
inter	AF11-20	2531	0.9689	0
inter	AF11-20	2531	0.9689	0
inter	AF11-20	2531	0.9689	0
inter	AF11-20	2531	0.9689	0
inter	AF11-20	2531	0.9689	0
inter	AF11-20	2531	0.9689	0
inter	AF11-20	2531	0.9689	0
inter	AF11-20	2370	0.9746	0
inter	AF11-20	2370	0.9746	0
inter	AF11-20	2370	0.9746	0
inter	AF11-20	2370	0.9746	0
inter	AF11-20	2370	0.9746	0
inter	AF11-20	2370	0.9746	0
inter	AF11-20	2370	0.9746	0
inter	AF11-20	2370	0.9746	0
inter	AF11-20	2370	0.9746	0
inter	AF11-20	2370	0.9746	0
inter	AF11-20	2370	0.9746	0
inter	AF11-20	2370	0.9746	0
inter	AF11-20	2370	0.9746	0
inter	AF11-20	2370	0.9746	0
inter	AF11-20	2370	0.9746	0
inter	AF11-20	2370	0.9746	0
inter	AF11-20	2370	0.9746	0
inter	AF11-20	2370	0.9746	0
inter	AF11-20	2370	0.9746	0
inter	AF11-20	2370	0.9746	0
inter	AF11-20	2370	0.9746	0
inter	AF11-20	2316	0.9746	0
inter	AF11-20	2316	0.9746	0
inter	AF11-20	2316	0.9746	0
inter	AF11-20	2316	0.9746	0
inter	AF11-20	2316	0.9746	0
inter	AF11-20	2316	0.9746	0
inter	AF11-20	2316	0.9746	0
inter	AF11-20	2316	0.9746	0
inter	AF11-20	2316	0.9746	0
inter	AF11-20	2316	0.9746	0
inter	AF11-20	2316	0.9746	0
inter	AF11-20	2316	0.9746	0
inter	AF11-20	2316	0.9746	0
inter	AF11-20	2316	0.9746	0
inter	AF11-20	2316	0.9746	0
inter	AF11-20	2316	0.9746	0
inter	AF11-20	2316	0.9746	0
inter	AF11-20	2316	0.9746	0
inter	AF11-20	2316	0.9746	0
inter	AF11-20	2316	0.9746	0
inter	AF11-20	2316	0.9746	0
inter	AF11-20	2068	0.9738	0
inter	AF11-20	2068	0.9738	0
inter	AF11-20	2068	0.9738	0
inter	AF11-20	2068	0.9738	0
inter	AF11-20	2068	0.9738	0
inter	AF11-20	2068	0.9738	0
inter	AF11-20	2068	0.9738	0
inter	AF11-20	2068	0.9738	0
inter	AF11-20	2068	0.9738	0
inter	AF11-20	2068	0.9738	0
inter	AF11-20	2068	0.9738	0
inter	AF11-20	2068	0.9738	0
inter	AF11-20	2068	0.9738	0
inter	AF11-20	2068	0.9738	0
inter	AF11-20	2068	0.9738	0
inter	AF11-20	2068	0.9738	0
inter	AF11-20	2068	0.9738	0
inter	AF11-20	2068	0.9738	0
inter	AF11-20	2068	0.9738	0
inter	AF11-20	2068	0.9738	0
inter	AF11-20	2068	0.9738	0
inter	AF11-20	2248	0.9747	0
inter	AF11-20	2248	0.9747	0
inter	AF11-20	2248	0.9747	0
inter	AF11-20	2248	0.9747	0
inter	AF11-20	2248	0.9747	0
inter	AF11-20	2248	0.9747	0
inter	AF11-20	2248	0.9747	0
inter	AF11-20	2248	0.9747	0
inter	AF11-20	2248	0.9747	0
inter	AF11-20	2248	0.9747	0
inter	AF11-20	2248	0.9747	0
inter	AF11-20	2248	0.9747	0
inter	AF11-20	2248	0.9747	0
inter	AF11-20	2248	0.9747	0
inter	AF11-20	2248	0.9747	0
inter	AF11-20	2248	0.9747	0
inter	AF11-20	2248	0.9747	0
inter	AF11-20	2248	0.9747	0
inter	AF11-20	2248	0.9747	0
inter	AF11-20	2248	0.9747	0
inter	AF11-20	2248	0.9747	0
inter	AF11-20	2251	0.9727	0
inter	AF11-20	2251	0.9727	0
inter	AF11-20	2251	0.9727	0
inter	AF11-20	2251	0.9727	0
inter	AF11-20	2251	0.9727	0
inter	AF11-20	2251	0.9727	0
inter	AF11-20	2251	0.9727	0
inter	AF11-20	2251	0.9727	0
inter	AF11-20	2251	0.9727	0
inter	AF11-20	2251	0.9727	0
inter	AF11-20	2251	0.9727	0
inter	AF11-20	2251	0.9727	0
inter	AF11-20	2251	0.9727	0
inter	AF11-20	2251	0.9727	0
inter	AF11-20	2251	0.9727	0
inter	AF11-20	2251	0.9727	0
inter	AF11-20	2251	0.9727	0
inter	AF11-20	2251	0.9727	0
inter	AF11-20	2251	0.9727	0
inter	AF11-20	2251	0.9727	0
inter	AF11-20	2251	0.9727	0
inter	AF11-20	2139	0.9785	0
inter	AF11-20	2139	0.9785	0
inter	AF11-20	2139	0.9785	0
inter	AF11-20	2139	0.9785	0
inter	AF11-20	2139	0.9785	0
inter	AF11-20	2139	0.9785	0
inter	AF11-20	2139	0.9785	0
inter	AF11-20	2139	0.9785	0
inter	AF11-20	2139	0.9785	0
inter	AF11-20	2139	0.9785	0
inter	AF11-20	2139	0.9785	0
inter	AF11-20	2139	0.9785	0
inter	AF11-20	2139	0.9785	0
inter	AF11-20	2139	0.9785	0
inter	AF11-20	2139	0.9785	0
inter	AF11-20	2139	0.9785	0
inter	AF11-20	2139	0.9785	0
inter	AF11-20	2139	0.9785	0
inter	AF11-20	2139	0.9785	0
inter	AF11-20	2139	0.9785	0
inter	AF11-20	2139	0.9785	0
inter	AF11-20	2229	0.9732	0
inter	AF11-20	2229	0.9732	0
inter	AF11-20	2229	0.9732	0
inter	AF11-20	2229	0.9732	0
inter	AF11-20	2229	0.9732	0
inter	AF11-20	2229	0.9732	0
inter	AF11-20	2229	0.9732	0
inter	AF11-20	2229	0.9732	0
inter	AF11-20	2229	0.9732	0
inter	AF11-20	2229	0.9732	0
inter	AF11-20	2229	0.9732	0
inter	AF11-20	2229	0.9732	0
inter	AF11-20	2229	0.9732	0
inter	AF11-20	2229	0.9732	0
inter	AF11-20	2229	0.9732	0
inter	AF11-20	2229	0.9732	0
inter	AF11-20	2229	0.9732	0
inter	AF11-20	2229	0.9732	0
inter	AF11-20	2229	0.9732	0
inter	AF11-20	2229	0.9732	0
inter	AF11-20	2229	0.9732	0
inter	AF11-20	1187	0.994	0
inter	AF11-20	1187	0.9924	0
inter	AF11-20	1178	0.9974	0
inter	AF11-20	1187	0.994	0
inter	AF11-20	1187	0.994	0
inter	AF11-20	1178	0.9974	0
inter	AF11-20	1187	0.994	0
inter	AF11-20	1187	0.994	0
inter	AF11-20	1187	0.9932	0
inter	AF11-20	1187	0.994	0
inter	AF11-20	1187	0.9924	0
inter	AF11-20	1187	0.9924	0
inter	AF11-20	1187	0.9924	0
inter	AF11-20	1187	0.994	0
inter	AF11-20	1187	0.994	0
inter	AF11-20	1187	0.9924	0
inter	AF11-20	1187	0.994	0
inter	AF11-20	1187	0.994	0
inter	AF11-20	1187	0.994	0
inter	AF11-20	1187	0.994	0
inter	AF11-20	1187	0.9932	0
inter	AF11-20	1187	0.994	0
inter	AF11-20	1187	0.9924	0
inter	AF11-20	1187	0.9924	0
inter	AF11-20	1187	0.9924	0
inter	AF11-20	1187	0.994	0
inter	AF11-20	7765	0.9681	0
inter	AF11-20	7764	0.969	0
inter	AF11-20	7764	0.9675	0
inter	AF11-20	7759	0.9694	0
inter	AF11-20	7760	0.9691	0
inter	AF11-20	7764	0.9683	0
inter	AF11-20	7766	0.9679	0
inter	AF11-20	7760	0.9686	0
inter	AF11-20	7765	0.9681	0
inter	AF11-20	7760	0.9695	0
inter	AF11-20	7765	0.9676	0
inter	AF11-20	7764	0.97	0
inter	AF11-20	7763	0.9683	0
inter	AF11-20	11271	0.9681	0
inter	AF11-20	11270	0.969	0
inter	AF11-20	11274	0.9675	0
inter	AF11-20	11272	0.9694	0
inter	AF11-20	11271	0.9691	0
inter	AF11-20	11271	0.9683	0
inter	AF11-20	11271	0.9679	0
inter	AF11-20	11271	0.9686	0
inter	AF11-20	11273	0.9681	0
inter	AF11-20	11268	0.9695	0
inter	AF11-20	11274	0.9676	0
inter	AF11-20	11272	0.97	0
inter	AF11-20	11271	0.9683	0
inter	AF11-20	1581	0.9962	0
inter	AF11-20	1581	0.9962	0
inter	AF11-20	2999	0.9007	0
inter	AF11-20	2999	0.9007	0
inter	AF11-20	2999	0.9007	0
inter	AF11-20	2999	0.9011	0
inter	AF11-20	2999	0.9004	0
inter	AF11-20	2999	0.9001	0
inter	AF11-20	2999	0.9007	0
inter	AF11-20	2999	0.9011	0
inter	AF11-20	3001	0.9005	0
inter	AF11-20	2999	0.9007	0
inter	AF11-20	3001	0.9005	0
inter	AF11-20	2999	0.9004	0
inter	AF11-20	2993	0.9019	0
inter	AF11-20	2993	0.9015	0
inter	AF11-20	2995	0.9016	0
inter	AF11-20	2995	0.9019	0
inter	AF11-20	2993	0.9015	0
inter	AF11-20	2991	0.9025	0
inter	AF11-20	2991	0.9018	0
inter	AF11-20	3012	0.9007	0
inter	AF11-20	3012	0.9007	0
inter	AF11-20	3012	0.9007	0
inter	AF11-20	3012	0.9011	0
inter	AF11-20	3012	0.9004	0
inter	AF11-20	3004	0.9025	0
inter	AF11-20	3012	0.9001	0
inter	AF11-20	3006	0.9019	0
inter	AF11-20	3012	0.9007	0
inter	AF11-20	3012	0.9011	0
inter	AF11-20	3006	0.9015	0
inter	AF11-20	3008	0.9016	0
inter	AF11-20	3004	0.9018	0
inter	AF11-20	3014	0.9005	0
inter	AF11-20	3008	0.9019	0
inter	AF11-20	3006	0.9015	0
inter	AF11-20	3012	0.9007	0
inter	AF11-20	3014	0.9005	0
inter	AF11-20	3012	0.9004	0
inter	AF11-20	1891	0.9012	543060
inter	AF11-20	1895	0.9012	543060
inter	AF11-20	1891	0.9012	543060
inter	AF11-20	1895	0.9012	543060
inter	AF11-20	1884	0.9019	543060
inter	AF11-20	1888	0.9019	543060
inter	AF11-20	1891	0.9012	543060
inter	AF11-20	1895	0.9012	543060
inter	AF11-20	1891	0.9012	543060
inter	AF11-20	1895	0.9012	543060
inter	AF11-20	1891	0.9012	543060
[truncated: 55,170 more rows]

## Sheet: Fig5
AFR/nonAFR	AFR
sample	HG02461	HG02462	HG02464	HG02465	HG02561	HG02562	HG02568	HG02573	HG02574	HG02582	HG02583	HG02588	HG02589	HG02594	HG02595	HG02610	HG02611	HG02613	HG02614	HG02623	HG02624	HG02634	HG02635	HG02642	HG02643	HG02645	HG02646	HG02675	HG02676	HG02678	HG02679	HG02702	HG02703	HG02756	HG02757	HG02759	HG02760	HG02762	HG02763	HG02771	HG02772	HG02798	HG02799	HG02804	HG02805	HG02807	HG02808	HG02810	HG02811
gene family
ACSM2A	3.56788	3.61957	3.61666	3.71463	3.4956	3.59826	3.44173	3.58785	3.52198	3.60923	3.68148	3.60622	3.45712	3.4634	3.4942	3.53157	3.61576	3.60174	3.44409	3.53113	3.6689	3.59653	3.59036	3.59929	3.5874	3.49971	3.66585	3.54151	3.46418	3.56676	3.52778	3.64367	3.51729	3.41796	3.66528	3.69145	3.65039	3.62856	3.56035	3.66168	3.55127	3.63869	3.59798	3.49345	3.5399	3.61119	3.61702	3.4798	3.49864
ACTR3B	4.42727	4.34114	4.38163	4.28614	4.33882	4.32865	4.25975	4.28777	4.36654	4.3068	4.46381	4.39233	4.30422	4.34543	4.33194	4.40565	4.31602	4.46635	4.36785	4.39294	4.45391	4.3462	4.39109	4.37702	4.45438	4.49893	4.38092	4.37328	4.2843	4.36518	4.46284	4.35356	4.43712	4.31591	4.31699	4.42599	4.40598	4.4383	4.43745	4.48909	4.25322	4.37107	4.46079	4.63823	4.35523	4.37785	4.65627	4.50213	4.4846
ACTR3C	4.0456	3.96814	3.97394	4.05541	3.98058	3.99035	3.95761	3.98194	3.98983	3.92328	3.97349	3.98648	3.97808	3.94807	3.91336	3.90313	3.99461	3.97086	3.9348	3.96478	3.94696	3.94645	3.97878	3.99526	4.02277	4.00653	3.96134	4.02429	3.95066	4.00559	3.97497	3.97461	3.98181	3.94862	3.96833	4.00437	4.00168	3.99387	4.02394	3.94194	3.93564	3.96206	4.05041	3.96779	3.9846	3.99729	3.94462	3.91948	4.001
AMY1A	10.2128	6.8456	7.02114	9.42519	9.61084	6.80389	11.6003	11.8246	7.3963	7.14409	9.45657	11.5452	9.40286	9.23109	12.1539	9.88752	11.4827	11.9924	10.8606	11.6032	19.4544	10.956	8.94768	9.65859	9.62718	7.30192	9.88472	9.83833	11.6542	9.00559	12.0607	14.847	9.26186	7.16276	7.22826	6.59097	12.9267	9.59902	11.8292	12.269	9.39352	9.16938	9.4329	14.1381	11.6979	9.36528	9.12752	9.56654	9.54086
ARHGEF35	3.94715	7.96365	6.0376	7.43049	9.68811	5.04341	5.20431	5.95412	8.01822	5.98167	7.04471	5.74532	6.06891	5.63558	5.88656	6.17641	6.19451	4.12881	6.91254	6.36947	6.27922	6.92482	7.11404	6.16301	7.0414	7.30075	8.846	7.19882	8.02269	7.00077	5.12305	6.23081	4.89407	5.2024	7.96763	6.88829	7.08836	5.84302	3.95847	8.64316	7.18203	5.14598	5.56051	6.35851	7.12694	6.1114	5.95824	6.24678	6.2443
ARL17B	8.15281	8.38851	7.31459	9.04912	7.51021	7.42123	6.9955	9.30399	7.65036	7.50064	8.57868	9.86913	7.48391	7.57477	8.77693	8.31337	7.17958	7.14765	7.67703	9.30486	7.88302	8.40978	8.29334	8.33539	7.55532	8.40354	8.72791	8.72276	7.31461	8.49435	9.48667	10.3713	8.70369	9.05031	8.40338	9.70691	8.60663	8.78741	8.47016	9.94865	8.81919	9.4196	8.73351	9.26834	9.08367	7.28842	8.68584	7.70814	9.14342
BTNL3	1.98931	2.03586	1.92157	2.07637	1.96206	2.23444	2.08994	2.07669	2.05944	1.9666	2.0155	2.18275	2.03007	1.9933	1.28167	2.14626	0.281836	1.99359	1.24386	1.24495	1.1779	2.20007	2.1419	2.25639	2.11261	2.11007	2.02581	2.03497	1.27156	2.05347	2.10358	2.13418	2.12873	1.92758	1.99258	1.98744	2.12434	2.05881	1.37741	2.16868	2.01584	2.07918	2.09559	2.18117	2.10467	2.06577	2.18423	2.05852	2.13171
C2orf78	6.91516	4.58191	5.59186	8.17658	5.23395	4.67811	9.01866	4.62872	3.98085	4.82082	4.87914	4.74218	11.5385	5.9495	4.98331	4.11529	4.67865	5.0408	6.37975	5.42207	4.90832	4.85962	13.0105	6.31094	4.88893	5.64182	4.5507	11.4767	10.4723	3.34568	15.0201	4.94483	7.34814	4.87086	8.08231	4.78072	4.91253	4.35606	5.46368	6.15318	3.42973	3.51593	3.40681	4.40465	3.32691	5.57281	5.69755	6.36423	4.38677
DEFA1	8.30965	7.24076	5.47416	7.44006	6.16617	9.13483	5.95887	6.05391	6.27659	7.43338	7.33228	6.94322	7.01645	7.29038	9.03282	8.59033	10.7864	5.48115	11.222	5.79981	14.057	5.48066	6.78552	7.35138	8.77364	6.40763	6.2424	6.08863	7.43423	6.9605	5.06101	6.31162	6.64673	7.04614	9.02359	9.48518	7.97465	6.49106	6.07419	8.08792	5.6047	14.8746	13.6429	6.70685	9.60142	4.53461	9.3108	7.9403	5.20574
DEFB4A	5.13709	4.00884	7.44959	5.43955	5.38203	4.75309	4.81924	5.49745	3.816	6.44453	5.04961	8.54539	2.90975	3.52058	5.52555	5.89642	3.78945	4.08742	5.40982	5.12149	5.74935	3.72255	3.88035	4.55586	3.20751	3.96589	4.29517	3.59236	3.81583	6.69051	3.67274	5.29374	5.98344	5.3176	4.10908	4.8743	6.79674	4.97189	4.73254	2.95473	3.95371	2.84063	5.02055	7.68963	3.98523	4.92772	3.68212	4.9552	5.89267
DPY19L1	3.81633	3.90564	3.82006	3.8227	3.93854	3.84252	3.79575	3.81213	3.92158	3.91508	3.95592	4.02681	3.80454	3.76994	3.91034	3.84618	3.72622	3.76027	3.9148	3.92735	3.82394	3.77982	3.80221	3.89619	3.95212	3.80088	3.8402	3.68234	3.86132	3.86003	3.87649	3.84111	3.91131	3.77067	3.87739	3.93841	3.73985	3.94909	3.7781	3.94326	3.91414	3.84686	3.88785	3.89358	3.85996	3.91863	3.78427	3.91148	3.897
DUX4	70.1688	47.5905	49.4775	45.2419	50.7511	36.6643	36.0479	36.6032	52.4067	45.0704	39.7912	50.6579	41.3136	33.867	48.7166	42.3664	39.0927	42.7265	56.594	42.6684	46.5151	53.9078	58.2243	51.523	44.2952	43.3014	41.4534	57.61	42.6741	52.0418	40.4206	56.7213	50.3641	68.8979	38.649	45.6071	48.2172	44.9243	54.9218	43.756	48.361	49.9967	42.6292	36.9387	54.3253	40.6013	31.9357	41.6607	48.311
EFL1	3.55098	3.5767	3.52715	3.49895	3.57673	3.50812	3.53045	3.5562	3.59341	3.72278	3.52791	3.59303	3.53011	3.65767	3.54068	3.58478	3.56387	3.64475	3.58028	3.59314	3.51697	3.51479	3.58201	3.63813	3.54913	3.64181	3.58209	3.54302	3.63376	3.57517	3.56406	3.58861	3.61914	3.56338	3.61516	3.70607	3.576	3.52458	3.61688	3.71757	3.57489	3.56471	3.56119	3.74171	3.54232	3.56372	3.57576	3.71236	3.58198
EMB	3.17801	3.12902	3.13386	3.16101	3.17816	3.07392	3.19779	3.14778	3.14437	3.07605	3.20191	3.16253	3.13623	3.10721	3.24085	3.13167	3.06396	3.1568	3.07889	3.16957	3.17408	3.19619	3.21605	3.11436	3.12133	3.28538	3.20598	3.25041	3.25711	3.26996	3.1974	3.10862	3.1334	3.14612	3.11705	3.10181	3.12125	3.16018	3.23256	3.09767	3.16932	3.12836	3.16782	3.16025	3.1042	3.16629	3.15078	3.19886	3.15911
FAM90A1	65.0476	64.3571	112.612	93.7545	74.293	76.0866	66.1209	120.676	36.6185	106.08	76.6894	120.14	24.8401	44.139	99.7354	83.1553	73.4177	54.275	81.6205	48.4616	88.0052	71.3505	57.2127	96.3038	33.2915	54.2336	73.1197	63.2849	74.7178	87.1937	43.3157	58.2139	76.6155	75.8477	57.2325	84.2908	108.971	69.4205	78.8494	32.7951	60.431	47.5942	77.7846	139.394	77.5167	69.7786	93.9148	77.5556	84.5121
FBXW10	3.7587	4.02705	3.86477	3.79679	3.78839	3.82861	3.80254	3.9178	3.98897	3.85432	3.89146	3.78305	3.91907	3.9549	4.01075	3.87529	3.818	3.77839	3.88678	3.8782	3.86573	3.90948	3.93237	3.91456	3.81878	3.8924	3.90663	3.85633	3.97098	3.9745	3.76318	3.82184	3.77293	3.73695	3.8381	3.87086	3.99499	3.83906	3.91716	3.91652	3.98013	3.91296	3.91603	3.96197	3.81815	3.87622	3.97514	4.01239	3.8738
FKBP9	3.63724	3.75884	3.76634	3.68519	3.65984	3.59829	3.65452	3.68726	3.71689	3.58868	3.82391	3.66635	3.6675	3.48716	3.70395	3.66427	3.61218	3.83209	3.78509	3.74646	3.93675	3.61286	3.66155	3.54693	3.61311	3.59256	3.56691	3.64538	3.7194	3.67529	3.71241	3.54661	3.75384	3.67825	3.63509	3.69921	3.69821	3.74083	3.65098	3.81483	3.74582	3.83323	3.82992	3.8634	3.54195	3.63327	3.7644	3.74511	3.72332
FOLH1	3.80928	3.91502	3.84426	3.78729	3.84491	3.84679	3.75876	3.75294	3.84549	3.77087	3.65012	3.60806	3.66351	3.81185	3.65627	3.79103	3.80841	3.79658	3.7587	3.65609	3.71342	4.52129	3.69446	3.78477	3.63943	3.75092	3.62769	3.69115	3.69036	3.92009	3.76016	3.74963	3.63608	3.69572	3.91871	3.80544	3.76945	3.68485	3.74004	3.65285	3.74416	3.66348	3.73107	3.68181	3.7355	3.82349	3.64369	3.72532	3.73276
GPAT2	6.29224	6.32017	6.13347	6.23334	6.3164	6.27064	5.99864	6.0863	6.08023	6.36522	6.24356	6.43806	6.16271	6.37844	6.43319	6.37886	6.00684	6.31189	6.27467	6.20297	6.28155	6.39304	6.21469	6.27193	6.31707	6.15716	6.17318	6.35036	5.92635	6.18092	6.33547	6.33076	6.14498	6.17078	6.29908	6.36011	6.14927	6.44191	6.15845	6.57323	6.41691	6.20883	6.07928	6.17478	6.08865	6.30646	6.14595	6.24122	6.32191
GPR89A	3.88971	3.85677	4.00819	3.7256	3.88731	4.04761	4.03301	3.98181	3.96578	3.98792	4.0472	3.93487	5.09616	3.91389	4.05238	3.97457	3.97488	3.94719	4.03218	4.06126	3.97	4.00193	3.98392	3.89989	3.94889	4.05392	3.96775	3.81521	4.03606	3.98122	3.89757	3.92523	4.03657	3.94237	3.92823	3.88292	3.87404	3.94369	4.06661	4.07511	3.94969	4.04302	4.01081	4.05722	3.94801	3.97954	4.01557	4.12637	3.98898
GRAP	4.30607	4.52209	4.2866	3.79104	6.55344	6.46182	2.37873	4.29552	5.60171	4.38465	3.38757	4.45811	4.2308	4.50288	4.6006	4.5776	4.50394	4.44917	4.21745	4.39271	4.35539	6.58529	4.36043	4.49851	4.59342	4.3241	4.40333	4.36045	3.31612	4.13425	5.49307	4.39867	5.59425	4.30005	4.36525	4.27251	4.14912	4.49528	3.39859	4.35521	4.46977	4.30098	3.29196	5.48034	5.38791	4.20046	4.58692	3.28608	4.43419
GTF2H2	5.12022	6.14788	3.11665	5.15096	4.13871	7.19132	4.20637	5.21355	5.14659	4.85784	5.36769	4.37628	6.48674	3.29869	4.39016	4.34668	5.10673	4.22267	4.3674	4.17713	3.15168	7.02237	6.14823	6.38583	5.24579	3.1717	6.46933	4.17171	4.54629	6.11098	6.14196	5.24044	4.28367	5.1693	4.07676	4.14207	6.47475	4.26916	3.0305	4.25412	4.27854	5.19824	4.18001	5.40542	3.17422	4.10452	5.69352	4.37284	5.30319
GUSBP3	39.6442	44.2477	42.6892	32.7394	34.9296	42.8514	40.076	46.9239	38.5554	39.0681	43.6866	46.2424	36.7785	33.6193	36.5539	38.3767	36.8215	57.4354	34.9796	30.6173	36.6309	41.5391	47.7668	34.3223	41.9581	34.4045	37.6617	36.9292	33.0235	34.372	40.0869	31.0512	37.3418	35.3473	37.7094	32.1793	45.7247	36.3133	36.0597	37.122	37.6005	49.5582	34.5797	35.3499	35.8117	43.6336	37.1458	33.2328	36.2188
HSD3B1	3.3063	3.30235	3.33376	3.33628	3.17827	3.31083	3.34717	3.26078	3.15016	3.30316	3.24415	3.21632	3.32969	3.17413	3.31839	3.17022	3.32833	3.34955	3.39948	3.18347	3.28849	3.08493	3.4071	3.048	3.40231	3.23482	3.25265	3.49507	3.38094	3.31535	3.23546	3.1684	3.39943	3.33257	2.99248	3.21213	3.27901	3.38164	3.29944	3.31592	3.31608	3.2353	3.29704	3.35426	3.21974	3.39717	3.5201	3.43966	3.28944
HYDIN	3.89617	3.9026	3.83818	3.95831	3.95377	3.89837	3.85984	3.91179	3.91841	3.9472	3.90246	3.91359	3.91493	3.93688	3.86071	3.92322	3.84522	3.89348	3.93044	3.95521	3.89134	3.86417	3.85753	3.90379	3.93399	3.89111	3.88465	3.90151	3.88926	3.93885	3.88441	3.92564	3.95824	3.84129	3.91174	3.89064	3.90497	3.90446	3.86867	3.94547	3.92922	3.90841	3.8769	3.86865	3.87909	3.95746	3.91636	3.8918	3.84774
KANSL1	1.94261	2.02931	2.03021	1.93825	2.03626	2.03189	2.05298	2.05027	2.00086	2.07594	2.051	2.05494	2.03321	2.09207	2.1134	2.06108	2.07598	2.03553	2.04203	2.05428	2.06039	2.01192	1.98883	2.08046	2.02276	2.0121	2.05742	2.0616	1.99413	2.06519	2.05899	2.04863	2.06817	1.97462	2.02299	2.07796	2.01519	2.0138	1.95013	2.07571	2.02964	1.99318	2.04185	2.06973	1.99441	2.00644	2.14465	2.07142	2.11189
KLHL2	3.71858	3.7467	3.88736	3.54738	3.59852	3.66698	3.7177	3.80751	3.76734	3.61547	3.75022	3.76067	3.71797	3.72809	3.77378	3.73151	3.72305	3.79817	3.79237	3.66318	3.76984	3.65977	3.72799	3.7869	3.66629	3.64373	3.70034	3.82267	3.87942	3.66487	3.82187	3.5667	3.74691	3.72041	3.79457	3.77649	3.75447	3.89445	3.69765	3.7918	3.83465	3.75282	3.84372	3.77233	3.80179	3.71872	3.76031	3.81983	3.88089
KRT18	3.37958	3.40419	3.39316	3.48995	3.23496	3.3009	3.37804	3.41913	3.41603	3.27482	3.24518	3.35215	3.38702	3.32622	3.36983	3.22024	3.48074	3.43551	3.35553	3.38101	3.36886	3.20816	3.36695	3.39768	3.44134	3.33214	3.43542	3.31698	3.49946	3.30907	3.38607	3.35663	3.43285	3.32696	3.33263	3.28713	3.45233	3.27028	3.42476	3.32448	3.28356	3.24721	3.46404	3.27072	3.4809	3.40824	3.33589	3.23832	3.32274
LINC02798	3.01852	3.12459	3.02233	2.97597	3.07462	3.08011	3.1245	3.02214	2.96079	3.05428	3.13743	3.06428	3.11964	2.98667	3.06877	3.02691	3.16452	3.11118	3.09708	3.04947	3.05983	3.02843	2.92398	3.13394	2.99779	3.14785	3.1467	3.09351	3.09136	3.10471	3.14087	2.9318	3.00644	3.13899	3.02891	3.0639	3.23269	3.00671	3.14961	2.99148	3.05242	3.0835	3.25141	3.0624	2.95119	3.15103	3.20499	3.11141	3.2011
LOC124905373	8.37814	5.68506	7.13461	7.58961	6.72705	13.36	8.93158	10.724	7.81526	6.19967	13.3961	8.07292	12.0034	4.37574	7.24892	10.7651	11.0346	7.40373	12.3811	15.173	11.6823	3.65824	9.55385	9.68407	11.3685	5.90175	9.92852	11.1547	5.61218	5.82602	13.3761	6.61315	10.1917	6.9531	9.64491	9.7692	7.26089	15.5888	6.82441	4.32807	9.90964	16.8349	6.10384	8.62841	12.4725	6.07774	5.68558	11.7615	4.51076
LOC124906470	22.7276	14.0045	21.1817	13.7448	14.709	13.9147	14.8411	19.6991	21.6905	16.9795	16.7071	17.4943	20.1248	10.8221	12.9327	19.4004	14.9574	13.8267	15.1014	14.6989	18.534	15.737	17.7894	18.0241	12.9276	15.4671	14.6932	17.5538	14.7405	11.4901	23.2467	19.8741	20.0021	16.1791	18.2971	15.3599	20.4996	14.0893	18.8786	10.3877	19.3072	11.101	14.3738	21.1682	16.6714	19.1033	16.7869	17.0399	15.0817
LOC124908082	13.4001	9.46706	10.8473	13.0728	10.3252	11.1223	12.2136	11.3392	11.3323	12.8773	9.47729	12.3309	9.57997	12.7237	14.5325	12.1119	11.5348	11.1243	15.7778	14.0265	14.3842	10.2997	12.1701	14.2345	15.9939	9.47767	15.4925	15.7543	12.3865	16.1614	17.4117	14.6291	12.5254	15.1238	14.413	10.1658	8.45378	11.2146	9.88908	13.5457	13.6558	15.435	11.2888	9.4129	14.6842	8.38077	12.6757	12.1146	9.33097
LOC124908130	63.2973	138.416	87.0975	79.733	109.336	71.5308	62.4402	78.7529	67.3308	61.7312	65.1288	145.02	65.4063	55.4234	83.572	72.2277	90.6329	64.7311	59.3962	81.9485	106.567	87.7682	55.5011	66.7042	51.7102	73.0698	122.998	69.0326	84.2639	86.4047	70.2272	91.5763	118.147	72.1717	88.3411	74.4421	95.188	98.8914	68.123	87.4634	82.4312	103.154	80.3001	66.0012	94.8706	78.3754	110.037	64.6509	65.462
MBD3L2	12.929	8.02689	16.188	15.0791	9.59109	11.9215	10.0199	12.5968	8.26629	14.3666	12.0868	10.5222	12.3313	15.114	9.2573	9.53706	11.9475	12.8362	10.5518	15.7721	11.7217	11.9998	9.8654	10.4301	10.2269	10.2195	10.0666	12.3495	9.64939	22.142	9.09576	10.8349	10.8904	13.6905	11.7085	13.47	14.4181	13.373	12.167	18.3404	10.5167	9.99559	12.5817	10.2071	10.3729	13.8035	20.8413	12.2314	13.8285
NAIP	6.18745	7.30708	4.67451	5.44591	6.34236	8.22771	5.34828	8.32923	7.26096	5.56249	8.30866	7.15067	7.65785	4.71096	5.37862	6.06363	6.34711	8.21497	5.83912	4.65889	4.5464	8.33519	9.03395	7.07956	8.45919	4.90864	7.32412	5.79442	7.34341	8.51793	7.4171	6.67348	6.71603	7.23848	6.3829	5.28141	9.49006	4.5795	3.65182	6.22605	5.39222	7.7642	6.07758	7.47105	5.32258	5.33837	6.33394	5.62195	6.57464
NPEPPS	7.08112	8.06441	11.8868	8.49766	12.9814	15.2859	13.1214	11.9164	9.07919	12.0147	14.1795	9.30482	14.1499	14.0707	10.4533	9.18419	12.7905	12.2365	10.248	16.4146	15.076	7.97836	13.947	12.1238	16.5491	13.2074	16.5084	9.94732	14.17	15.9314	18.2353	8.14251	12.3489	11.942	9.13665	15.1489	15.1658	17.7312	14.2391	8.32111	7.21802	16.0648	7.33952	15.1282	10.864	15.1397	13.6621	17.6371	15.4889
OR2A1	3.04321	6.34075	4.04327	5.11254	7.01265	3.02618	4.20557	4.02164	6.07158	3.99822	4.98477	3.75072	4.03548	4.05994	3.98835	4.07073	4.01758	3.09277	4.95151	3.98136	4.09926	5.2177	5.31124	4.28971	4.94679	4.12676	6.87723	5.46623	6.3787	5.11623	3.95541	4.01182	4.07479	4.08262	6.00281	4.93464	6.44985	4.277	3.15366	6.78716	6.21188	4.04449	4.07512	5.05382	5.07538	5.1115	4.02503	4.13719	3.8787
OR4F17	7.09318	7.45559	7.31891	7.88703	10.3355	11.167	7.7254	7.66029	10.0967	8.85306	10.2486	10.7274	8.27351	8.84191	9.37292	6.26887	9.34164	7.38082	9.78655	10.2058	7.45786	8.66322	6.79641	7.40107	10.2221	7.6668	7.6623	6.50243	10.3415	12.4348	7.05717	11.8265	7.54601	9.34865	9.54835	8.95762	8.03992	7.46586	8.41886	7.57473	9.64068	10.9127	7.75591	8.65651	7.96916	7.62721	8.75515	7.9628	11.0105
OR4F3	14.7501	17.0032	17.2577	15.0353	15.7835	15.5975	16.3866	16.8763	18.0736	15.8151	17.7407	15.5349	15.1115	12.3342	12.1786	14.777	15.1123	14.4371	16.6011	18.5547	13.466	14.8494	15.4216	17.0779	14.8252	18.4095	13.4192	14.0482	13.8946	15.2782	16.6354	18.171	16.8018	16.4807	14.3359	15.7163	13.9736	17.7055	17.1755	14.2599	14.6185	15.5111	18.0896	17.2136	17.8942	15.9335	17.0471	16.3474	17.8838
OR4Q3	5.30488	4.60406	7.91737	7.86035	7.53966	5.1198	5.39074	6.20888	4.06865	5.29183	3.46403	6.7586	4.58897	6.24833	4.91958	3.51256	5.67467	4.67872	4.29394	6.12001	6.77601	5.85663	6.58349	5.05562	5.29393	8.18576	5.0454	5.68739	5.28985	7.91388	5.15325	6.83946	5.07731	4.26827	3.58621	6.12362	6.76001	6.06736	5.36294	5.29178	4.30289	3.59773	5.95785	7.03897	6.02473	3.57001	5.0871	5.91651	5.31192
PGA3	2.67824	4.81092	5.636	4.84074	6.18847	3.37103	4.84597	5.09508	5.63633	5.62832	3.48877	4.83091	5.00721	4.95159	7.1838	3.35852	4.40771	3.51499	4.35862	3.5555	4.10554	4.20752	5.57215	5.77258	3.5069	4.04111	2.89428	4.2548	5.67756	4.12721	4.70675	4.28738	5.93109	4.98212	3.60551	6.44234	4.8861	3.59675	4.11445	5.58394	3.54639	2.73462	5.49805	3.50871	3.64312	4.89919	3.68505	5.71848	7.04906
PLEKHM1	3.88212	4.11316	3.96814	4.00895	4.00929	4.0769	3.99221	4.03158	4.18292	4.06882	4.16658	3.98957	4.09103	4.06733	4.04151	4.0621	4.08976	4.06894	4.23734	4.16086	4.04703	3.92315	4.14708	3.91999	4.04765	4.0077	4.09275	4.18812	4.23238	3.92073	4.26778	4.04344	4.0912	4.1386	4.14708	4.00557	3.99403	3.95216	4.16616	4.12418	3.94694	4.11692	4.15158	4.06559	3.9946	3.97416	4.26538	4.22282	4.18916
POLR2J	8.49525	9.19565	10.0138	8.24746	8.1267	10.3313	8.14839	7.01746	7.80069	7.92519	9.25259	9.25395	9.53525	6.49481	12.6036	8.69482	9.48081	8.37077	8.07918	7.70233	11.1777	8.32345	8.65628	8.42862	9.15337	9.01186	9.17606	9.41296	9.20185	9.26092	8.55858	8.42679	9.40244	9.75836	6.84435	6.87774	8.51856	8.45848	10.0176	7.14289	7.70793	6.94731	8.57994	10.8519	6.3099	10.0547	6.72639	12.4935	8.22773
POM121L10P	76.4361	96.9017	81.281	75.5467	72.9722	90.0491	77.3979	98.5879	78.9264	78.4155	83.7082	85.8588	71.9128	67.6237	74.2215	68.1405	72.8373	105.642	75.1312	64.9481	68.4791	86.1534	98.681	70.9864	89.3729	71.0703	76.3008	76.1084	69.9344	74.9413	81.8269	64.3163	74.3534	76.0922	80.0174	68.5888	90.6757	74.3077	71.3306	73.265	72.3721	97.0317	63.5211	81.1697	74.1063	90.4003	76.6819	64.3869	71.5019
PRIM2	5.53379	5.57372	5.65769	5.47009	5.58291	5.64097	5.55354	5.60108	5.58725	5.58942	5.55965	5.54643	5.61743	5.56084	5.63471	5.59793	5.67845	5.58458	5.69603	5.60306	5.56701	5.63259	5.64895	5.63175	5.52439	5.7328	5.59194	5.56121	5.58996	5.58421	5.55105	5.53756	5.57648	5.7352	5.63392	5.57674	5.69834	5.63747	5.54166	5.51475	5.56501	5.68924	5.52993	5.56753	5.56006	5.59431	5.46681	5.64829	5.54136
PRR20A	20.6512	15.5031	41.5798	15.1305	14.7117	21.9925	19.653	10.6317	26.8307	18.3068	16.2626	23.8273	11.3259	22.9776	10.0979	15.2076	10.1513	25.5503	10.545	21.3318	12.826	31.6296	21.6779	13.8567	15.1483	11.0864	10.9493	18.8964	21.775	31.7063	20.1973	14.1235	20.6508	18.0371	14.8873	15.7222	32.8494	23.6184	15.8046	17.9759	19.1238	11.5482	22.7876	14.1023	18.404	21.5253	20.2589	17.9073	17.1095
PRR23D2	6.11296	4.8721	9.1218	6.29463	5.93193	6.08473	6.10129	6.87618	4.80285	8.47179	5.54597	10.1613	3.49266	4.7689	7.21093	6.93714	4.60327	4.823	6.32824	5.91586	6.87562	4.45801	4.62859	5.77855	3.47163	4.47854	5.59449	4.5318	4.48061	7.76437	4.65331	6.00299	6.98021	7.1331	4.80099	5.92369	7.89137	5.9868	5.96557	3.4064	4.9497	3.62418	5.94685	9.096	4.57857	6.31579	4.32808	5.79948	6.80181
RABGEF1	3.61045	3.37396	3.62743	3.34854	3.37507	3.51843	3.6213	3.54278	3.514	3.48714	3.53186	3.41221	3.85708	3.41673	3.65945	3.82825	3.45737	3.43645	3.90595	4.02882	3.56763	3.86762	3.62181	3.5482	3.4593	3.54889	3.77737	3.56802	3.48558	3.52669	3.59556	3.46411	3.73919	3.4817	3.46336	3.55346	3.63169	3.53939	3.67394	3.69208	3.46648	3.5439	3.56438	3.50822	3.46647	3.41457	3.55954	3.58117	3.64144
RDM1	6.75437	6.27989	7.09191	7.3955	7.06765	6.06274	7.24258	7.19864	6.8061	6.16475	7.20837	7.12498	7.22754	7.21462	6.94082	7.38967	5.77936	7.42987	6.849	7.03776	6.96945	5.84656	7.39033	7.34116	7.01203	7.15531	7.36473	6.66093	6.13861	7.06043	7.90056	8.00222	7.48877	7.911	6.96611	7.26466	7.11566	7.58372	7.02716	7.75775	7.34801	6.76823	7.35249	8.27836	7.43341	6.89105	7.59046	7.57935	7.26564
RGPD3	14.9344	14.5606	14.7267	15.657	14.8939	14.755	14.7209	14.9658	14.8486	15.021	14.7879	14.7105	14.8406	14.7595	14.9042	14.8265	14.8109	14.92	14.8089	14.871	14.8554	14.7249	14.7757	14.9164	14.9455	14.7521	14.8576	15.0126	15.0762	14.7189	14.7574	14.9051	14.9567	14.927	14.6388	14.8374	14.804	14.7696	14.7561	15.1066	15.0235	14.8223	14.905	14.7595	14.7146	14.8403	14.9523	15.0821	14.9978
RHPN2	12.7184	8.52653	11.4211	13.3605	13.0819	13.3778	10.1594	10.634	9.34128	10.1003	9.23777	12.263	7.52507	11.6002	10.6169	8.22478	10.9435	8.11225	11.5676	10.8578	12.538	14.067	14.2733	11.5168	9.10403	8.92192	11.4933	15.8608	12.8987	12.632	11.695	12.8658	9.58732	10.0307	10.2016	14.8611	13.3185	11.6842	10.2183	9.89876	10.0152	6.59064	11.4074	12.7183	10.872	10.1199	10.8497	15.6023	8.06379
SORD	3.38521	3.26174	3.44326	3.36346	3.23221	3.37007	3.42224	3.3701	3.24418	3.48397	3.43272	3.37596	3.4237	3.39265	3.37564	3.30957	3.44721	3.42067	3.37602	3.34246	3.42572	3.34735	3.38716	3.4784	3.48162	3.34917	3.47749	3.32413	3.48655	3.27412	3.40494	3.21956	3.39083	3.34555	3.31018	3.44481	3.29864	3.26802	3.42011	3.49995	3.43327	3.33923	3.47351	3.38335	3.41265	3.42359	3.48523	3.48484	3.52478
SPDYE1	34.3011	39.8684	32.7597	28.8289	29.0087	35.5812	31.5511	34.5538	28.3611	29.3378	31.6261	35.8865	35.855	30.8289	45.0983	36.8474	37.9485	30.6397	35.5412	39.1259	43.3853	28.9941	31.5487	34.0987	34.1374	33.5874	35.0209	32.0762	34.4619	34.1277	33.5614	31.2703	40.76	35.0573	30.7524	30.2993	32.3824	30.5539	36.5089	34.5994	29.8871	33.6572	34.252	38.777	33.6917	35.5103	31.9314	45.4361	39.2851
TAF11L10	24.9025	47.7034	41.3916	44.1263	43.4074	28.3377	26.5841	36.0172	27.3378	31.4367	36.6002	49.2767	38.7807	33.6194	36.8936	43.9012	44.1903	30.5489	20.0611	41.0491	41.2006	35.0913	61.1068	44.8942	33.4396	39.3606	36.5299	37.0619	41.3326	34.9682	40.4673	24.8879	32.9954	32.9341	38.3295	44.9732	24.8663	34.2958	36.4528	37.4009	54.5796	27.8743	41.9715	23.3925	46.8475	34.257	37.6682	28.8345	33.5169
TBC1D3	35.7748	32.0916	46.8366	39.0724	41.6429	50.1645	43.9064	47.8441	36.96	44.9975	52.8881	38.9003	49.7362	36.0474	42.1245	37.2542	47.8305	46.841	41.6929	53.2045	52.7903	32.596	45.1614	41.7843	54.0199	36.7518	49.0859	43.1579	42.7355	48.2289	53.5927	34.1981	44.7552	42.2554	37.0658	48.4891	42.6326	54.0306	40.7066	33.4019	36.5301	57.6037	32.7236	45.2325	46.0603	44.0883	39.8452	54.2521	42.3635
TP53TG3	11.7	8.07871	9.25882	10.4426	9.19019	8.55918	7.29822	7.67267	10.1876	9.13496	10.0393	9.80707	8.12812	8.5189	7.17781	8.37907	8.99048	9.05807	9.69954	12.2233	8.108	7.98262	9.99606	8.72356	8.84655	10.7253	8.11291	9.09496	9.05279	11.2081	10.7645	9.84794	10.7606	9.72936	9.25276	8.89285	8.45258	6.42399	8.58032	13.6461	8.39746	5.61217	8.86235	12.0316	9.86608	9.82127	9.64504	6.60016	9.58301
TRIM16	3.50384	3.52107	3.5222	3.40471	3.58215	3.55696	3.52145	3.53221	3.47095	3.52281	3.58353	3.52103	3.44028	3.49175	3.30158	3.44329	3.43466	3.26461	3.46969	3.54502	3.59946	3.56892	3.68731	3.47667	3.67615	3.41913	3.49248	3.52877	3.32967	3.55571	3.48832	3.583	3.71451	3.32908	3.34824	3.58833	3.41209	3.53298	3.59112	3.57659	3.52928	3.39481	3.61815	3.58684	3.56247	3.52469	3.46215	3.4408	3.46361
TRIM48	47.963	34.0018	39.7305	43.0213	51.5718	43.6779	41.2295	40.7945	51.6193	45.374	41.5403	49.9172	39.7072	40.7503	34.4488	39.3793	41.4242	43.9751	52.7717	51.6471	59.8042	44.0013	92.7309	39.6747	40.0494	42.3837	41.8243	30.9283	37.4029	54.661	43.6933	37.1517	44.5315	45.0556	44.247	41.5167	38.8737	42.7572	34.8124	30.2686	45.924	36.9958	42.1438	40.5136	46.7912	35.8747	35.3386	42.0738	37.307
TYW1	3.86295	3.90107	3.97709	3.81944	3.91443	3.88415	3.84701	3.95727	3.89915	3.96974	3.97173	3.91857	4.01711	4.02132	3.97503	4.02971	3.89761	3.95338	4.01673	3.98945	3.96653	3.94622	3.92052	3.94431	4.0246	4.00362	3.99261	3.93828	4.10469	3.94796	3.96777	4.00398	4.00973	3.94662	3.97366	4.07808	3.89166	4.01143	4.00668	3.89108	4.0214	4.0298	4.03152	3.99445	3.94979	3.92528	4.08151	4.16079	4.05155
UGT2B15	3.05627	3.26082	3.43289	3.07407	2.91963	3.27534	3.54772	3.05871	3.15185	3.02254	3.14689	2.52409	3.38357	3.23	3.2291	3.2768	3.43297	3.17387	3.24154	3.24212	2.51765	2.71442	3.45182	2.39691	3.09523	3.43117	3.37829	3.10344	2.44297	3.26182	2.53805	3.23135	2.7876	3.23637	3.10875	2.66524	3.23963	3.28812	3.21486	3.54306	1.83657	2.60726	3.42045	2.52588	3.08549	3.39595	3.31899	3.14614	3.23318
USP17L10	110.121	61.8326	214.273	215.279	111.802	108.125	100.785	127.585	136.166	136.405	136.111	137.574	148.76	94.7487	71.4533	142.618	166.193	129.035	95.0981	111.651	56.4516	145.268	114.901	147.839	80.5168	112.548	90.2696	112.812	178.392	149.042	113.377	99.0592	116.808	127.995	222.096	87.003	172.766	150.745	88.1519	79.3346	143.278	114.992	135.322	101.437	103.124	79.3064	47.3185	79.2017	159.157
ZNF808	3.16864	3.39544	3.41049	3.16003	3.50026	3.57906	3.48804	3.43843	3.3349	3.51613	3.387	3.34925	3.43135	3.57843	3.74611	3.31661	3.33074	3.30906	3.37847	3.28659	3.35995	3.32333	3.45938	3.40545	3.28716	3.40015	3.37097	3.45987	3.29438	3.55166	3.31577	3.45202	3.24779	3.35525	3.37564	3.26797	3.40516	3.42403	3.3305	3.33126	3.29649	3.37274	3.24044	3.47626	3.41646	3.41283	3.35668	3.3733	3.37207
ZSCAN25	3.55861	3.58951	3.42468	3.55696	3.4723	3.52085	3.60639	3.50262	3.48774	3.49845	3.52541	3.64189	3.53022	3.55572	3.62292	3.50376	3.50847	3.52209	3.59189	3.55799	3.50679	3.42931	3.35977	3.51755	3.68015	3.47965	3.53754	3.52592	3.45272	3.42297	3.46449	3.56909	3.65324	3.49895	3.53247	3.50601	3.38826	3.5239	3.44132	3.67679	3.52595	3.60811	3.73613	3.53488	3.43222	3.58353	3.70035	3.51291	3.5149
[truncated: 2,147 more columns]

## Sheet: Fig6A
sample	dataset	sex	hap	trio	pop	SD_intra_sum
HG00438	HPRC	Female	hap1	yes	EAS	106639906
HG02059	HGSVC	Female	hap2	yes	EAS	100320241
HG01361	HPRC	Female	hap2	yes	AMR	101370403
HG01258	HPRC	Male	hap1	yes	AMR	102033342
HG03683	HGSVC	Female	hap1	no	SAS	106051535
HG02630	HPRC	Female	hap2	yes	AFR	105401555
HG04036	HGSVC	Female	hap1	yes	SAS	104875172
HG04217	HGSVC	Female	hap1	yes	SAS	107004233
HG03683	HGSVC	Female	hap2	no	SAS	104341541
HG01505	HGSVC	Male	hap1	no	EUR	108903638
HG03453	HPRC	Female	hap2	yes	AFR	107918608
HG02559	HPRC	Female	hap1	yes	AFR	104442911
HG01891	HPRC	Female	hap2	yes	AFR	99132747
HG04036	HGSVC	Female	hap2	yes	SAS	108612180
HG03579	HPRC	Male	hap2	yes	AFR	107562325
HG01505	HGSVC	Male	hap2	no	EUR	102824522
HG02055	HPRC	Male	hap2	yes	AFR	102739476
HG04217	HGSVC	Female	hap2	yes	SAS	103439126
HG02587	HGSVC	Female	hap2	no	AFR	108752077
HG03065	HGSVC	Male	hap1	no	AFR	110167560
NA19317	HGSVC	Male	hap2	no	AFR	103480711
HG01358	HPRC	Male	hap1	yes	AMR	107782036
HG00171	HGSVC	Female	hap2	no	EUR	105500694
HG01106	HPRC	Male	hap2	yes	AMR	103112428
HG02486	HPRC	Male	hap1	yes	AFR	104653367
HG03098	HPRC	Male	hap1	yes	AFR	98994249
HG02953	HGSVC	Male	hap1	no	AFR	104100106
HG03732	HGSVC	Male	hap1	no	SAS	102833929
NA18906	HPRC	Female	hap1	yes	AFR	112459634
HG01071	HPRC	Female	hap2	yes	AMR	105009196
HG02018	HGSVC	Female	hap1	yes	EAS	100887256
HG02011	HGSVC	Male	hap2	no	AFR	102876398
HG01175	HPRC	Female	hap1	yes	AMR	102335306
HG03098	HPRC	Male	hap2	yes	AFR	108222696
HG00096	HGSVC	Male	hap2	no	EUR	101692437
HG02080	HPRC	Female	hap1	yes	EAS	104640097
HG01891	HPRC	Female	hap1	yes	AFR	106611501
HG00732	HGSVC	Female	hap2	no	AMR	111537160
HG00864	HGSVC	Female	hap2	no	EAS	103451528
NA20509	HGSVC	Male	hap2	no	EUR	102192092
HG00732	HGSVC	Female	hap1	no	AMR	111777475
HG02492	HGSVC	Male	hap1	no	SAS	102519709
HG01352	HGSVC	Female	hap1	yes	AMR	107520760
HG00741	HPRC	Female	hap2	yes	AMR	105721614
HG03453	HPRC	Female	hap1	yes	AFR	107957086
HG00268	HGSVC	Female	hap2	no	EUR	105205386
HG02723	HPRC	Female	hap2	yes	AFR	102439634
HG00171	HGSVC	Female	hap1	no	EUR	104920218
HG00268	HGSVC	Female	hap1	no	EUR	102897774
HG00673	HPRC	Male	hap1	yes	EAS	103978181
HG00864	HGSVC	Female	hap1	no	EAS	99979655
HG01928	HPRC	Male	hap1	yes	AMR	102426797
HG01123	HPRC	Female	hap1	yes	AMR	103714582
HG02559	HPRC	Female	hap2	yes	AFR	106797597
HG02818	HPRC	Female	hap2	yes	AFR	100741771
HG03248	HGSVC	Male	hap1	yes	AFR	108875063
HG03009	HGSVC	Male	hap1	no	SAS	102154270
NA20129	HPRC	Female	hap2	yes	AFR	101680546
HG01358	HPRC	Male	hap2	yes	AMR	103155294
HG01258	HPRC	Male	hap2	yes	AMR	102737401
HG00512	HGSVC	Male	hap2	no	EAS	103785174
HG00096	HGSVC	Male	hap1	no	EUR	107232121
HG03516	HPRC	Female	hap2	yes	AFR	105261560
HG03456	HGSVC	Male	hap1	yes	AFR	107383607
HG00513	HGSVC	Female	hap2	no	EAS	104451444
HG00731	HGSVC	Male	hap2	no	AMR	104989399
NA19705	HGSVC	Male	hap1	yes	AFR	108775050
HG02886	HPRC	Female	hap1	yes	AFR	104494109
HG02666	HGSVC	Male	hap2	no	AFR	108655010
HG02257	HPRC	Female	hap2	yes	AFR	106261968
NA19347	HGSVC	Male	hap2	no	AFR	108355509
NA19650	HGSVC	Male	hap1	no	AMR	109520117
HG03807	HGSVC	Female	hap1	yes	SAS	103539701
HG00741	HPRC	Female	hap1	yes	AMR	103863606
HG03009	HGSVC	Male	hap2	no	SAS	106430074
HG03516	HPRC	Female	hap1	yes	AFR	113620638
HG01106	HPRC	Male	hap1	yes	AMR	104445521
HG02587	HGSVC	Female	hap1	no	AFR	107343849
HG02818	HPRC	Female	hap1	yes	AFR	103087896
HG02080	HPRC	Female	hap2	yes	EAS	100463766
HG02622	HPRC	Female	hap2	yes	AFR	104216378
HG02492	HGSVC	Male	hap2	no	SAS	104825689
HG02717	HPRC	Male	hap1	yes	AFR	106335116
HG01071	HPRC	Female	hap1	yes	AMR	104405548
NA19983	HGSVC	Female	hap1	no	AFR	117437085
HG03371	HGSVC	Male	hap1	no	AFR	115785684
HG01978	HPRC	Female	hap1	yes	AMR	108920684
HG01457	HGSVC	Male	hap1	yes	AMR	104424695
HG00731	HGSVC	Male	hap1	no	AMR	100495061
HG002	HPRC	Male	hap1	yes	EUR	100667159
HG03579	HPRC	Male	hap1	yes	AFR	106561469
HG02145	HPRC	Male	hap1	yes	AFR	104786743
HG02572	HPRC	Male	hap1	yes	AFR	101372399
HG02717	HPRC	Male	hap2	yes	AFR	100327330
HG00621	HPRC	Male	hap2	yes	EAS	102460373
HG02106	HGSVC	Female	hap1	yes	AMR	101339722
HG03125	HGSVC	Female	hap2	yes	AFR	104806957
HG03540	HPRC	Female	hap2	yes	AFR	103619410
HG01952	HPRC	Male	hap2	yes	AMR	108635025
NA18906	HPRC	Female	hap2	yes	AFR	106873033
HG01457	HGSVC	Male	hap2	yes	AMR	103880906
HG00513	HGSVC	Female	hap1	no	EAS	114115322
HG03486	HPRC	Female	hap2	yes	AFR	109517966
HG02106	HGSVC	Female	hap2	yes	AMR	103143395
HG03125	HGSVC	Female	hap1	yes	AFR	105093857
HG00512	HGSVC	Male	hap1	no	EAS	100975176
HG00673	HPRC	Male	hap2	yes	EAS	114158150
HG02572	HPRC	Male	hap2	yes	AFR	109270252
HG02059	HGSVC	Female	hap1	yes	EAS	103945566
HG01352	HGSVC	Female	hap2	yes	AMR	105820345
NA19317	HGSVC	Male	hap1	no	AFR	114959299
HG02257	HPRC	Female	hap1	yes	AFR	101986757
HG01361	HPRC	Female	hap1	yes	AMR	102720828
HG03492	HPRC	Male	hap1	yes	SAS	104793006
HG01175	HPRC	Female	hap2	yes	AMR	102519898
HG03732	HGSVC	Male	hap2	no	SAS	102121637
HG01114	HGSVC	Female	hap1	no	AMR	102821879
HG02886	HPRC	Female	hap2	yes	AFR	110003508
HG02622	HPRC	Female	hap1	yes	AFR	111364466
HG03486	HPRC	Female	hap1	yes	AFR	106586074
HG02148	HPRC	Female	hap2	yes	AMR	101449984
HG00735	HPRC	Female	hap2	yes	AMR	101616220
HG03371	HGSVC	Male	hap2	no	AFR	103614321
NA19650	HGSVC	Male	hap2	no	AMR	100127899
HG03248	HGSVC	Male	hap2	yes	AFR	105138136
HG03492	HPRC	Male	hap2	yes	SAS	105928893
NA19705	HGSVC	Male	hap2	yes	AFR	107129430
NA19239	HGSVC	Male	hap2	no	AFR	109346458
HG01123	HPRC	Female	hap2	yes	AMR	100330110
HG02666	HGSVC	Male	hap1	no	AFR	103216016
HG03065	HGSVC	Male	hap2	no	AFR	108955616
HG002	HPRC	Male	hap2	yes	EUR	104758085
HG01952	HPRC	Male	hap1	yes	AMR	99755714
HG02630	HPRC	Female	hap1	yes	AFR	105022226
HG00735	HPRC	Female	hap1	yes	AMR	107868068
NA19239	HGSVC	Male	hap1	no	AFR	110454535
HG02953	HGSVC	Male	hap2	no	AFR	107370896
NA19983	HGSVC	Female	hap2	no	AFR	107763363
HG01978	HPRC	Female	hap2	yes	AMR	101919809
NA20129	HPRC	Female	hap1	yes	AFR	103505839
HG02055	HPRC	Male	hap1	yes	AFR	106835251
NA19347	HGSVC	Male	hap1	no	AFR	108492814
HG03540	HPRC	Female	hap1	yes	AFR	107984714
HG01928	HPRC	Male	hap2	yes	AMR	99346321
HG02148	HPRC	Female	hap1	yes	AMR	100569518
HG02723	HPRC	Female	hap1	yes	AFR	103570734
HG00358	HGSVC	Male	hap2	no	EUR	104195078
HG00358	HGSVC	Male	hap1	no	EUR	101874527
HG03807	HGSVC	Female	hap2	yes	SAS	106184272
HG01114	HGSVC	Female	hap2	no	AMR	110570600
HG02554	HGSVC	Male	hap1	no	AFR	106539667
HG02145	HPRC	Male	hap2	yes	AFR	103804398
NA20509	HGSVC	Male	hap1	no	EUR	105949690
HG00621	HPRC	Male	hap1	yes	EAS	104298654
HG02554	HGSVC	Male	hap2	no	AFR	106336283
HG02486	HPRC	Male	hap2	yes	AFR	101159075
HG02011	HGSVC	Male	hap1	no	AFR	112143398
HG00438	HPRC	Female	hap2	yes	EAS	109367359
HG02018	HGSVC	Female	hap2	yes	EAS	104537078
HG03456	HGSVC	Male	hap2	yes	AFR	105187195

## Sheet: Fig6B
AFR/nonAFR	AFR																														nonAFR
Sample	HG02572	HG02587	HG02622	HG02630	HG02666	HG02717	HG02723	HG02769	HG02818	HG02886	HG02953	HG03065	HG03098	HG03125	HG03248	HG03371	HG03453	HG03456	HG03486	HG03516	HG03540	HG03579	NA18906	NA19036	NA19238	NA19239	NA19317	NA19331	NA19347	NA19384	HG00096	HG00171	HG002	HG00268	HG00358	HG00438	HG00512	HG00513	HG00621	HG00673	HG00731	HG00732	HG00735	HG00741	HG00864	HG01071	HG01106	HG01114	HG01123
gene family
ARHGEF35	4	3	4	3	4	3	4	3	4	3	3	4	4	7	4	4	4	5	4	3	4	4	4	4	4	4	4	4	4	5	3	4	4	5	4	5	8	4	5	3	3	5	4	4	4	4	4	4	4
BMS1	23	26	24	25	28	24	26	23	23	29	27	27	25	27	28	26	27	26	29	29	26	26	27	27	25	28	29	27	27	27	24	26	22	23	27	28	27	28	23	32	27	29	26	24	25	26	26	26	25
DEFB4A	6	7	6	5	6	4	4	6	4	5	7	5	5	4	4	3	5	6	8	6	5	4	5	6	4	4	4	3	6	4	3	4	5	4	3	5	6	3	3	5	5	5	6	5	4	5	3	4	4
ENPP7P10	16	17	16	16	17	16	14	16	15	16	18	15	17	14	15	14	16	16	17	18	15	14	17	15	15	16	17	13	19	16	14	15	15	16	14	16	17	15	14	15	16	14	16	15	14	15	15	13	14
FAM90A1	65	84	78	32	84	49	37	69	49	79	95	50	54	70	62	41	55	65	98	85	65	37	51	79	55	26	53	69	87	37	45	44	43	46	18	69	64	23	30	60	62	53	71	78	35	49	29	50	61
GRAP	5	4	5	4	4	3	5	4	4	3	5	4	4	4	4	5	4	5	2	5	4	5	4	5	5	4	4	5	4	5	5	3	3	4	6	4	3	4	5	2	4	7	4	3	2	3	4	6	4
GTF2H2	5	5	7	5	5	5	3	5	3	5	4	7	3	5	4	5	5	6	4	6	5	5	4	6	4	6	6	5	5	5	3	7	4	6	5	4	3	4	4	4	4	4	2	4	4	5	5	5	5
HLA-DRB1	4	3	2	2	4	3	3	4	4	3	4	4	1	4	3	4	3	4	4	4	2	4	4	4	4	4	1	3	4	4	3	2	1	4	2	2	3	3	3	3	4	4	1	4	2	3	4	2	3
LGALS9	8	7	7	7	6	7	5	7	6	7	7	8	8	6	7	7	6	8	7	6	6	7	6	7	7	8	8	7	8	7	5	4	6	5	5	6	6	6	7	7	6	6	7	6	6	7	6	5	7
NPEPPS	9	5	6	9	13	9	7	11	13	6	9	6	4	6	6	8	6	12	8	7	7	10	9	8	18	9	8	6	5	10	5	6	5	5	7	5	6	7	6	7	7	9	6	6	5	5	6	8	7
OR4F3	3	3	3	2	5	4	5	2	3	2	3	2	4	4	2	4	4	3	4	4	2	4	4	4	3	2	2	3	3	2	2	4	3	3	4	2	2	3	2	2	4	3	2	2	2	2	3	2	2
PRAMEF1	13	14	14	14	11	12	10	14	13	14	14	14	13	13	12	14	12	12	13	18	11	14	12	7	14	14	14	11	12	14	14	14	15	15	12	14	12	13	14	14	14	14	14	13	14	14	14	13	14
PRR23D2	5	9	5	2	8	4	3	5	3	4	11	1	6	4	4	3	5	6	8	6	3	4	5	5	5	3	4	1	6	2	0	4	3	4	0	3	5	2	2	3	5	2	8	7	1	3	2	2	2
RHPN2	10	10	9	10	13	9	11	11	10	12	14	14	13	10	12	13	11	10	13	10	11	13	13	10	16	15	11	10	11	15	9	13	8	8	14	10	10	14	7	11	12	16	10	9	9	9	11	11	10
STRC	4	4	4	3	4	4	4	2	4	4	4	4	4	4	4	4	4	4	4	4	4	4	4	4	3	4	4	4	3	4	4	4	4	4	4	4	4	4	4	4	4	4	4	4	4	4	4	4	4
TBC1D3	33	31	29	40	47	36	31	38	54	31	39	31	28	29	32	31	32	41	33	36	32	37	37	34	64	40	32	32	31	40	26	30	37	35	40	29	33	29	34	29	31	36	28	30	23	27	29	36	30
[truncated: 31 more columns]
